# Supplementary material for: Molecular mechanisms of esophageal epithelial regeneration following repair of surgical defects with acellular silk fibroin grafts
Source: Sci Rep. 2021 Mar 29;11:7086. doi: 10.1038/s41598-021-86511-9 (PMC8007829; doi:10.1038/s41598-021-86511-9)
Supplement: Supplementary file 2 — Supplementary Information 2. [file 41598_2021_86511_MOESM2_ESM.xlsx]

## Sheet: Table Caption
Supplementary Table S1. Differentially expressed proteins identified from proteomic analysis of regenerating rat esophageal tissues following repair with acellular grafts.
Gene ontology evaluations of 1,506 proteins found to be regulated by >2-fold (log2ratio >1 or <-1) in at least one reconstructed group (1 day, 1 week, 1 month, 2 months post-op) relative to NSC controls. N= 4 animals were analyzed per experimental condition.

## Sheet: Supplementary Table S1
G1_1A	G1_2A	G1_3A	G1_4A	G2_5A	G2_6A	G2_7A	G2_8A	G3_9A	G3_10A	G3_12A	G3_14A	G4_13B	G4_15B	G4_16B	G4_17B	G5_18C	G5_19C	G5_20B	G5_21C	GOBP slim name	GOCC slim name	KEGG name	Coverage	MW [kDa]	# AAs	calc. pI	# Peptides	# PSMs	# Unique Peptides	Student's T-test p-value G1_G5	Student's T-test q-value G1_G5	Student's T-test Difference G1_G5	Student's T-test Test statistic G1_G5	Student's T-test p-value G2_G5	Student's T-test q-value G2_G5	Student's T-test Difference G2_G5	Student's T-test Test statistic G2_G5	Student's T-test p-value G3_G5	Student's T-test q-value G3_G5	Student's T-test Difference G3_G5	Student's T-test Test statistic G3_G5	Student's T-test p-value G4_G5	Student's T-test q-value G4_G5	Student's T-test Difference G4_G5	Student's T-test Test statistic G4_G5	Student's T-test p-value G1_G2	Student's T-test q-value G1_G2	Student's T-test Difference G1_G2	Student's T-test Test statistic G1_G2
1.74975	1.24428	2.86136	2.79826	3.8264	2.54646	2.28422	4.22373	2.17824	2.37601	2.73075	2.18333	2.17409	1.6526	1.61871	2.4049	-0.017417	0.0172092	0.249749	-0.302226	biological regulation;establishment of localization;homeostatic process;ion transport;transport	cell part	Lysosome;Mineral absorption	5.32544	55.885	507	7.97	3	9	3	0.00191301	0.026821	2.17658	5.25367	0.000569879	0.00360518	3.23337	6.62527	8.89e-06	0.000190167	2.38025	13.8314	0.000121392	0.000637693	1.97575	8.77503	0.139095	0.341968	-1.05679	-1.7049
1.34596	0.776525	1.71633	2.29072	3.36345	2.13783	2.15413	2.94486	2.46832	2.14535	2.86295	2.69577	1.8528	1.57483	1.7866	2.0861	-0.0619024	0.0593552	0.146655	-0.163268	biological regulation;immune system process;regulation of protein stability	cell part;extracellular region;intracellular membrane-bounded organelle;intracellular organelle;lysosome;membrane;organelle;plasma membrane;vacuole	Antigen processing and presentation	3.22581	27.626	248	4.81	1	2	1	0.00324341	0.0322013	1.53718	4.72435	0.000141322	0.0019615	2.65486	8.54044	5.47e-06	0.000148242	2.54789	15.0302	6.47e-06	0.000106594	1.82987	14.6026	0.043938	0.241513	-1.11768	-2.54241
0.928276	0.678973	2.21257	1.77273	3.29293	1.58159	3.30947	2.33485	2.29013	2.57362	3.99729	2.70973	1.82985	0.764686	1.61918	2.52256	-0.107803	0.100305	0.0071955	-0.00723156		cell part		3.21888	102.24	932	5.17	2	4	2	0.00818219	0.0475576	1.40002	3.87879	0.000760175	0.00421755	2.63159	6.27699	0.000269976	0.00112265	2.89458	7.60092	0.00360182	0.00817252	1.68595	4.62358	0.0663899	0.261899	-1.23157	-2.23953
0.68437	1.14535	1	2.72944	2.66425	1.89879	2.39999	3.37407	2.45838	1.00935	3.12615	2.2561	1.18967	1.38736	1.63227	1.78199	0.138814	-0.153607	0.395063	-0.545824	biological regulation;immune system process;response to stimulus	cell part;macromolecular complex;MHC protein complex;protein complex	Allograft rejection;Antigen processing and presentation;Autoimmune thyroid disease;Cell adhesion molecules (CAMs);Endocytosis;Graft-versus-host disease;Natural killer cell mediated cytotoxicity;Phagosome;Type I diabetes mellitus;Viral myocarditis	21.0383	41.367	366	5.26	6	10	1	0.028605	0.0912459	1.43118	2.86523	0.000381057	0.00297253	2.62566	7.13728	0.00355035	0.00724026	2.25388	4.63734	0.000690695	0.00226234	1.53921	6.39123	0.0731223	0.27022	-1.19448	-2.1694
1.43349	1.918	1.25822	1.19661	3.69644	2.66925	1.19912	2.69688	4.27195	2.73357	1.60739	1.12168	1.69198	2.94148	1.35389	0.631337	-0.174621	0.155749	0.255803	-0.311148				17.2131	13.115	122	6.49	2	8	1	0.000437961	0.0166747	1.47014	6.95674	0.00281755	0.00927268	2.58398	4.86185	0.0137582	0.0227296	2.4522	3.44253	0.0156007	0.027668	1.67323	3.34057	0.0845734	0.285117	-1.11384	-2.06412
1.38681	1.19661	1.49467	1.66266	2.97801	1.87066	0.804054	3.61153	2.05832	2.8504	1.49313	0.800745	1.37796	0.874207	0.668119	1.18903	-0.21927	0.190299	0.332278	-0.432455	biological regulation;cellular homeostasis;cellular ion homeostasis;cellular process;establishment of localization;homeostatic process;immune system process;ion transport;response to stimulus;transport		Mineral absorption;Porphyrin and chlorophyll metabolism	36.2637	21.113	182	6.3	6	49	6	0.000350731	0.0148524	1.46747	7.24666	0.0107589	0.0238258	2.34835	3.64589	0.00791412	0.014218	1.83294	3.90762	0.00430981	0.0094185	1.05962	4.45418	0.209563	0.408112	-0.880876	-1.40521
1.64754	1.27023	1.32539	1.1157	2.89588	2.1375	1.27023	2.6722	3.08049	3.67322	2.97581	2.15543	2.30889	0.931305	0.636915	1.36793	-0.300448	0.248535	0.276199	-0.341903	catabolic process;cellular metabolic process;cellular process;macromolecule metabolic process;metabolic process;multicellular organismal process;primary metabolic process;protein metabolic process;proteolysis;proteolysis involved in cellular protein catabolic process	cell part;intracellular membrane-bounded organelle;intracellular organelle;lysosome;organelle;vacuole	Antigen processing and presentation;Lysosome	6.66667	49.434	435	6.58	3	6	3	0.000510025	0.0173492	1.36912	6.76339	0.0012616	0.0055345	2.27336	5.69879	0.000149679	0.000788284	3.00064	8.45322	0.0157107	0.0278274	1.34066	3.3349	0.0540331	0.250545	-0.904239	-2.38991
0.726831	0.666302	1.14078	1.82619	3.1127	1.6036	1.25217	2.89492	2.47794	2.64016	2.75296	1.98805	1.9738	1.43189	1.38957	1.89569	-0.0634092	0.0607391	0.232661	-0.277534	anatomical structure morphogenesis;developmental process;macromolecule metabolic process;metabolic process;multicellular organismal process;primary metabolic process;protein metabolic process;proteolysis;proteolysis involved in cellular protein catabolic process	cell part;endoplasmic reticulum;extracellular organelle;extracellular space;intracellular membrane-bounded organelle;intracellular organelle;lysosome;organelle;vacuole;vesicle	Lysosome	22.8758	34.172	306	7.15	6	28	6	0.00867817	0.0488	1.10191	3.82812	0.00336036	0.0103147	2.22773	4.69014	1.69e-05	0.000250164	2.47666	12.3891	0.00010275	0.00057858	1.68462	9.03877	0.0796668	0.276667	-1.12582	-2.10733
1.20414	0.906121	0.534062	1.36849	2.40218	2.34454	1.60027	2.18174	2.16027	2.03175	0.834307	0.617298	0.902267	2.12928	1.43616	1.26843	-0.678072	0.459432	0.401631	-0.558517				10.3448	12.759	116	7.12	1	5	1	0.0213741	0.0774696	1.09708	3.0905	0.000764201	0.00421733	2.22606	6.27074	0.023992	0.0364579	1.50479	3.00052	0.0085849	0.0166795	1.52792	3.8374	0.00480012	0.218907	-1.12898	-4.3543
0.982583	1.07656	1.88088	2.97416	2.91762	1.97416	2.52957	1.15575	2.79514	1.18206	0.448901	0.539035	1.02857	1.69466	1.5912	0.699552	-0.209228	0.182692	0.460481	-0.680382				6.95652	12.572	115	7.24	1	3	1	0.0141926	0.0625258	1.79016	3.41719	0.00287212	0.00936315	2.20589	4.84296	0.0717989	0.0953489	1.30289	2.18265	0.00849892	0.0165356	1.3151	3.84605	0.513775	0.680768	-0.41573	-0.693771
0.947853	1.00504	0.952334	1.81065	2.70885	1.91915	1.59311	2.47482	2.97122	3.09896	3.62924	2.56779	2.20226	1.33457	1.50741	2.37072	-0.0862011	0.0813397	0.0299829	-0.0306192	biological regulation;cell activation;cell communication;cellular component assembly;cellular component organization;cellular macromolecular complex assembly;cellular membrane organization;cellular process;cytoskeleton organization;immune system process;macromolecular complex assembly;membrane invagination;membrane organization;organelle organization;protein complex assembly;protein polymerizatio…	cell part;cell projection;cytoplasm;cytosol;intracellular membrane-bounded organelle;intracellular organelle;macromolecular complex;nucleus;organelle;protein complex		17.0068	16.817	147	8.27	3	8	3	0.00149558	0.0250269	1.18034	5.51376	0.000149742	0.00199817	2.17536	8.45258	8.93e-06	0.000189074	3.06818	13.8208	0.000360165	0.00138911	1.85512	7.2115	0.023759	0.217659	-0.995016	-3.00809
1.56462	1.20914	2.46179	2.71523	3.13996	1.96199	2.84298	0.635058	1.71061	1.66312	0.248535	1.8922	1.20038	2.04719	2.371	2.1606	-0.046921	0.0454429	0.306845	-0.390245				18.9655	12.581	116	8.62	2	20	1	0.00200667	0.0274841	2.00892	5.20419	0.00969502	0.021938	2.16622	3.73363	0.0137108	0.0226602	1.39983	3.44535	0.000548539	0.00189073	1.96601	6.67252	0.82126	0.896902	-0.157301	-0.23603
0.706641	1.39725	1.22342	1.34483	3.33027	2.23879	1.28924	1.74803	2.93395	3.77589	2.33914	1.66948	3.13635	3.26409	2.04194	2.04299	-0.172994	0.154454	0.124328	-0.136062	biological adhesion;biological regulation;cell activation;cell adhesion;cell proliferation;cellular component organization;cellular localization;cellular membrane organization;cellular process;immune system process;localization;membrane organization;response to stimulus;signal transduction	cell part;extracellular organelle;macromolecular complex;organelle;protein complex;receptor complex;vesicle		3.53144	127.576	1161	6.18	4	7	4	0.000608856	0.0191421	1.17561	6.54399	0.00288909	0.00939632	2.15915	4.83717	0.00105444	0.00279434	2.68718	5.89874	0.000270274	0.00112276	2.62891	7.59939	0.0791842	0.276147	-0.983547	-2.11172
0.493647	0.741575	1.77779	2.22774	2.58568	1.36457	2.00684	2.41007	1.05866	2.90072	3.00953	2.2194	2.71458	2.36401	3.65501	3.92248	-0.179515	0.159629	-0.0954196	0.0894982	cell death;cellular process;death;multi-organism process;response to biotic stimulus;response to stimulus;response to stress	cell part;cell projection;cytoplasm;cytoplasmic membrane-bounded vesicle;extracellular region;intracellular membrane-bounded organelle;intracellular organelle;microvillus;organelle;vesicle		22.2973	16.718	148	9.1	3	17	3	0.0203607	0.0753765	1.31664	3.1286	0.000304987	0.00263138	2.09824	7.4341	0.00230923	0.0051385	2.30353	5.06064	0.000161084	0.000767506	3.17047	8.34285	0.164904	0.365573	-0.781603	-1.58125
1.08882	1.24428	1.10366	2.42895	2.16382	2.06764	1.94148	2.07108	2.28983	1.73466	0.679874	1.11437	0.647084	1.65168	1.3989	0.627607	-0.330973	0.269033	0.253384	-0.307573				29.386	24.899	228	5.63	6	59	3	0.00627371	0.0417242	1.49546	4.11179	2e-05	0.00113925	2.09004	12.0275	0.00896709	0.0157684	1.48371	3.80007	0.0117214	0.0217257	1.11035	3.57443	0.117949	0.323951	-0.594577	-1.82409
1.30509	1.1865	1.06764	1.62246	2.51096	1.88752	1.60074	2.34682	2.63993	2.66357	2.48491	2.08304	2.80033	2.48182	2.20257	2.64639	-0.0694519	0.0662614	-0.107803	0.100305	amine transport;biological regulation;cell activation;cell motility;cellular component movement;cellular component organization;cellular localization;cellular membrane organization;cellular process;establishment of localization;immune system process;localization;locomotion;membrane invagination;membrane organization;multi-organism process;plasma membrane organization;regulation of transport;respo…	cell part;Fc receptor complex;macromolecular complex;protein complex	Asthma;Fc epsilon RI signaling pathway;ko05152;Natural killer cell mediated cytotoxicity	25.5814	9.758	86	6	3	9	3	5.75e-05	0.00917461	1.2981	10.0134	6.81e-05	0.00157833	2.08918	9.72022	2.46e-06	0.000126072	2.47054	17.2147	1.64e-06	5.78e-05	2.53545	18.4349	0.0166369	0.2061	-0.791088	-3.28888
1.123	1.19219	1.37685	1.70753	2.80385	1.73466	1.70929	1.83026	3.08185	3.49761	2.72115	2.04159	2.9771	3.60869	3.11137	3.21676	-0.588574	0.41684	-0.0291463	0.0285691	biological regulation;biosynthetic process;cellular component assembly;cellular component organization;cellular homeostasis;cellular macromolecular complex assembly;cellular metabolic process;cellular process;endocrine process;homeostatic process;immune system process;macromolecular complex assembly;metabolic process;multicellular organismal process;muscle adaptation;protein complex assembly;regu…	cell body;cell part;cell projection;endosome;Golgi apparatus;intracellular membrane-bounded organelle;intracellular organelle;macromolecular complex;mitochondrion;neuron projection;neuronal cell body;organelle;protein complex	Leishmaniasis;Leukocyte transendothelial migration;Osteoclast differentiation;Phagosome	16.6667	20.737	192	9.23	3	7	3	0.00127267	0.0237909	1.39297	5.68918	0.000835505	0.00443963	2.06259	6.16593	0.000243077	0.00105963	2.87863	7.747	1.16e-05	0.000149812	3.27156	13.2099	0.0626373	0.259685	-0.66962	-2.28189
0.473008	1.11769	0.835924	1.87735	3.09508	1.31557	1.44414	2.09255	2.91896	3.4102	3.22373	2.698	2.71326	2.23205	2.53555	2.7433	-0.192645	0.169925	-0.121863	0.112366				11.7188	14.227	128	9.03	2	6	2	0.0129967	0.0598625	1.08405	3.48916	0.0030186	0.00962889	1.99489	4.7942	2.69e-06	0.000131341	3.07078	16.9563	2.25e-06	6.36e-05	2.56409	17.4742	0.120811	0.326624	-0.910838	-1.80679
1.23389	1.99747	0.973795	3.09255	2.24275	2.68167	1.67897	1.31499	2.5102	2.27858	-0.0785637	0.112366	1.25338	2.02396	1.50029	1.16928	-0.24127	0.206643	0.171207	-0.194295				13.4021	10.476	97	4.72	1	6	1	0.00945218	0.0505497	1.83885	3.75516	0.000846767	0.0044595	1.99403	6.15031	0.131553	0.16331	1.22008	1.74524	0.000557801	0.00191312	1.50116	6.65176	0.792116	0.88344	-0.155172	-0.27558
0.621055	0.792439	1.18206	2.55434	2.27917	1.96458	1.20163	2.32711	2.27083	2.88753	2.18047	1.80199	1.37518	1.98696	1.48749	1.5912	-0.456009	0.345964	0.27262	-0.336428	biological regulation;homeostatic process;immune system process;multicellular organismal process;multi-organism process;response to biotic stimulus;response to stimulus;response to stress	extracellular organelle;immunoglobulin complex;macromolecular complex;organelle;protein complex;vesicle		28.3019	17.773	159	5.34	4	7	4	0.0333354	0.099958	1.33094	2.74901	0.000969771	0.0048256	1.98659	5.99381	0.000262602	0.00110081	2.32866	7.63924	0.000515416	0.00181116	1.65367	6.7502	0.245614	0.441637	-0.655652	-1.28669
0.851999	0.819668	1.21847	1.98295	2.27441	1.25217	1.38902	2.95773	1.72115	1.85878	2.60763	2.50817	1.20664	0.690641	0.882839	1.30743	-0.0394882	0.0384361	0.24123	-0.289827	aging;biological regulation;cell killing;developmental process;immune system process;macromolecule metabolic process;metabolic process;primary metabolic process;protein metabolic process;proteolysis;response to chemical stimulus;response to stimulus	cell part;endoplasmic reticulum;extracellular organelle;extracellular space;Golgi apparatus;intracellular membrane-bounded organelle;intracellular organelle;lysosome;membrane;organelle;vacuole;vesicle	Lysosome	1.94805	52.202	462	6.89	1	6	1	0.00558413	0.0391455	1.23068	4.21629	0.00308161	0.00975492	1.98074	4.77404	0.000123145	0.000702961	2.18635	8.75267	0.00121302	0.00348859	1.0343	5.74213	0.171391	0.369685	-0.750061	-1.55309
0.853596	0.975263	0.930548	2.07348	2.56803	1.75702	1.31615	2.13849	2.2458	1.80529	2.19944	1.62387	1.7966	1.65489	1.40108	1.67446	0.10165	-0.109359	0.212881	-0.249822	anatomical structure morphogenesis;catabolic process;cell activation;cell morphogenesis;cell proliferation;cellular component morphogenesis;cellular component organization;cellular metabolic process;cellular process;developmental process;immune system process;macromolecule metabolic process;metabolic process;primary metabolic process;protein metabolic process;proteolysis;proteolysis involved in c…	cell part;cytoplasm;intracellular membrane-bounded organelle;intracellular organelle;macromolecular complex;nucleus;organelle;protein complex	Proteasome	12.8205	29.02	273	6.64	3	10	3	0.00741477	0.0451192	1.21938	3.96435	0.000485953	0.00335558	1.95608	6.82428	3.78e-05	0.000358134	1.97976	10.7743	1.72e-05	0.000190493	1.64292	12.3529	0.110661	0.314119	-0.736701	-1.87012
0.932061	0.948601	0.909965	1.59311	2.2552	1.8675	1.50386	1.95866	3.21428	3.29116	2.71589	2.01685	1.94298	2.24153	1.57289	1.77357	-0.16004	0.144046	0.176323	-0.200913				24.8485	54.836	495	5.83	12	58	12	0.00123065	0.0233206	1.10608	5.72617	4.69e-05	0.0014193	1.90645	10.3781	9.85e-05	0.000619152	2.81969	9.10723	3.42e-05	0.000298138	1.89289	10.9638	0.0124096	0.209349	-0.800368	-3.52721
1.19598	1.59932	0.595504	1.31846	2.27113	2.20976	1.14861	1.20289	1.99494	2.3297	1.95717	1.49569	1.60122	1.30393	0.832688	0.674461	-1.30401	0.673556	0.015783	-0.0159575	anatomical structure development;biological regulation;carbohydrate metabolic process;cell death;cellular metabolic process;cellular process;death;developmental process;macromolecule metabolic process;macromolecule modification;metabolic process;primary metabolic process;protein glycosylation;protein metabolic process;protein modification process;response to chemical stimulus;response to drug;res…	cell part;extracellular organelle;macromolecular complex;organelle;protein complex;vesicle	N-Glycan biosynthesis;Protein processing in endoplasmic reticulum;Various types of N-glycan biosynthesis	19.469	12.489	113	7.08	2	5	2	0.0283391	0.0906762	1.33497	2.87237	0.0111309	0.0244667	1.86575	3.61747	0.00335121	0.00693296	2.10203	4.69277	0.0351892	0.0551492	1.26073	2.70822	0.205086	0.40471	-0.530782	-1.4212
0.773152	0.953824	0.939603	1.59884	2.0769	1.53556	1.46467	1.94711	2.18301	3.11537	2.82416	1.79701	2.63668	2.7148	2.24428	2.37267	-0.129734	0.119024	0.137504	-0.152003	biological adhesion;biological regulation;cell activation;cell adhesion;cell differentiation;cell proliferation;cellular homeostasis;cellular ion homeostasis;cellular metabolic process;cellular process;developmental process;establishment of localization;homeostatic process;immune system process;ion transport;macromolecule metabolic process;macromolecule modification;metabolic process;multi-organi…	cell part;cell surface	Cell adhesion molecules (CAMs);Fc gamma R-mediated phagocytosis;Primary immunodeficiency;T cell receptor signaling pathway	16.3394	143.179	1273	5.86	21	47	21	0.00164241	0.025624	1.07266	5.41377	4.68e-05	0.00142707	1.76236	10.3815	0.000198964	0.000939363	2.48619	8.0323	1.61e-06	5.72e-05	2.49841	18.4929	0.0267619	0.222569	-0.689702	-2.91624
0.908429	0.922198	1.30217	1.28511	2.02219	1.18078	0.902267	2.89937	1.82619	1.13881	1.23818	1.14535	1.36008	0.946356	0.989866	0.929791	0.0271541	-0.027675	0.15056	-0.168123	behavior;biological regulation;carbohydrate metabolic process;catabolic process;cellular lipid metabolic process;cellular metabolic process;cellular process;establishment of localization;lipid metabolic process;lipid transport;localization;metabolic process;multicellular organismal process;neurological system process;oligosaccharide metabolic process;primary metabolic process;response to stimulus…	cell part;cytoplasm;extracellular organelle;intracellular membrane-bounded organelle;intracellular organelle;lysosome;mitochondrion;organelle;vacuole;vesicle	Lysosome	23.6181	21.479	199	6.52	4	14	4	0.000128752	0.0102754	1.109	8.68354	0.00841985	0.0197415	1.75567	3.85409	0.000277105	0.00113411	1.34165	7.565	0.000124716	0.000651854	1.06105	8.73294	0.212657	0.410859	-0.646676	-1.39434
0.876566	0.874207	1.18269	1.36008	2.2057	1.28214	1.17249	2.27292	2.64131	2.6248	2.75146	2.02998	1.44573	1.4049	1.10836	1.12895	-0.0203405	0.0200577	0.0976109	-0.104697	carbohydrate metabolic process;metabolic process;primary metabolic process	cell part;intracellular membrane-bounded organelle;intracellular organelle;lysosome;organelle;vacuole	Drug metabolism - other enzymes;Flavone and flavonol biosynthesis;Glycosaminoglycan degradation;Lysosome;Pentose and glucuronate interconversions;Porphyrin and chlorophyll metabolism;Starch and sucrose metabolism	10.6481	74.746	648	6.74	6	15	6	0.000149022	0.0103073	1.07523	8.45987	0.00109564	0.0050917	1.73516	5.85559	5.7e-06	0.000151534	2.51373	14.9245	1.31e-05	0.000164717	1.27383	12.935	0.0824412	0.282054	-0.659927	-2.08257
0.746743	0.983313	0.844787	1.60644	2.27113	1.338	1.19661	2.02219	2.4665	2.87342	2.9824	2.29925	2.68302	2.66312	2.3584	2.67469	-0.195946	0.172487	-0.0218043	0.0214797				41.8605	71.935	645	5.34	27	131	25	0.00229994	0.0282389	1.05127	5.06472	0.000736848	0.00414352	1.71293	6.31396	5.89e-06	0.000152749	2.66134	14.84	3.64e-07	3.36e-05	2.60075	23.7695	0.0874381	0.289138	-0.661659	-2.04005
0.871055	0.751892	0.757023	2.13422	0.985501	1.73205	0.336855	3.62982	2.36765	2.0268	-0.166503	0.123004	0.978928	1.7891	0.617298	0.695994	-0.0649175	0.0621217	0.38405	-0.524915				15.6522	13.143	115	8.85	2	7	2	0.0233825	0.0820265	1.16446	3.02049	0.0597445	0.094202	1.70697	2.31638	0.146487	0.180231	1.12365	1.66737	0.0179974	0.0313161	1.05625	3.22615	0.516795	0.683026	-0.54251	-0.688611
1.14405	1.03139	0.735522	1.42008	2.36988	1.42814	1.11237	1.90458	2.1606	2.72443	2.32855	1.69599	1.854	1.84479	1.39506	1.63645	-0.0679388	0.0648829	0.0579701	-0.0603973				5.76037	48.367	434	8.62	2	3	2	0.00030951	0.0145962	1.08413	7.41417	0.000854645	0.00449528	1.70511	6.13953	4.84e-05	0.000404548	2.22876	10.3176	6.09e-06	0.000102778	1.68394	14.7543	0.0917237	0.293941	-0.620983	-2.00551
0.985501	1.11237	0.708408	3.30641	1.52206	1.64339	1.96236	1.55336	2.54622	1.36961	0.370722	0.967169	1.26003	2.08338	1.70354	0.737254	-0.150401	0.136191	0.157044	-0.176251				26.4264	36.474	333	7.64	7	49	7	0.0441986	0.119728	1.53652	2.53802	1.64e-05	0.00121797	1.67865	12.446	0.0301787	0.0446177	1.32178	2.82441	0.00303019	0.00716133	1.45441	4.79046	0.822697	0.895878	-0.142123	-0.234092
0.72334	0.798258	1.13159	1.59264	1.97966	0.848798	1.58833	2.25429	1.70443	2.90284	2.80323	2.07485	2.10635	1.91877	2.48311	2.6262	-0.236163	0.202888	0.0538064	-0.0558913	anatomical structure morphogenesis;biological adhesion;biological regulation;cell adhesion;cell morphogenesis;cellular component assembly;cellular component morphogenesis;cellular component organization;cellular process;developmental process;macromolecular complex assembly;protein complex assembly;response to stimulus;signal transduction	cell part;extracellular organelle;intracellular non-membrane-bounded organelle;intracellular organelle;macromolecular complex;membrane;organelle;protein complex;vesicle		22.7068	75.575	665	7.08	15	31	15	0.00272005	0.0304264	1.0703	4.89666	0.00190835	0.00716709	1.67661	5.25621	0.000226604	0.00102107	2.38018	7.84599	1.85e-05	0.000200306	2.29245	12.1908	0.146723	0.34854	-0.606313	-1.66621
0.799916	1.07314	0.962734	1.5888	1.98477	1.25822	1.62807	1.79202	2.1398	1.82008	2.403	1.60644	1.90574	1.23082	1.44731	1.94111	0.0894982	-0.0954196	0.119024	-0.129734	biological regulation;cellular process;immune system process;response to DNA damage stimulus;response to stimulus;response to stress;signal transduction	extracellular organelle;organelle;vesicle		23.7443	49.704	438	9.06	10	24	10	0.00087766	0.0208131	1.11031	6.10867	5.72e-05	0.00146644	1.66993	10.0206	3.91e-05	0.000361624	1.99649	10.7098	0.000118767	0.000627875	1.6354	8.80923	0.0507867	0.247376	-0.559624	-2.43542
0.415759	1.06212	0.745883	1.85519	1.99168	1.23143	1.3846	2.00072	2.13881	3.69911	3.08763	2.18745	3.09136	3.10936	3.04457	3.21164	-0.302226	0.249749	0.0496307	-0.0513992	response to chemical stimulus;response to stimulus	cell part;cytosol;extracellular organelle;membrane;organelle;vesicle	Neurotrophin signaling pathway;Vasopressin-regulated water reabsorption	19	22.87	200	5.11	5	13	5	0.0200111	0.0749515	1.0333	3.14223	0.000365194	0.00290336	1.66567	7.19319	0.000394553	0.0013959	2.79181	7.09178	2.11e-07	2.92e-05	3.12779	26.052	0.136511	0.340662	-0.63237	-1.71848
0.913033	1.15381	1.01721	1.33857	1.87735	1.58737	1.46205	1.41954	1.86156	3.20617	2.6017	1.87971	2.69377	2.73205	2.43643	2.63993	-0.236163	0.202888	0.136191	-0.150401	anatomical structure morphogenesis;biological regulation;biosynthetic process;cell death;cell motility;cell proliferation;cellular component movement;cellular homeostasis;cellular ion homeostasis;cellular metabolic process;cellular nitrogen compound metabolic process;cellular process;death;developmental process;homeostatic process;immune system process;locomotion;macromolecule metabolic process;m…	apical part of cell;cell part;cell surface;cytoplasmic membrane-bounded vesicle;intracellular membrane-bounded organelle;intracellular organelle;membrane;organelle;plasma membrane;vesicle	Complement and coagulation cascades;Neuroactive ligand-receptor interaction;Staphylococcus aureus infection	10.2273	39.391	352	8.81	4	10	4	0.000215419	0.0122464	1.11752	7.91805	3.84e-05	0.00139677	1.59845	10.7462	0.000406176	0.00142008	2.39916	7.054	7.62e-07	4.06e-05	2.63741	20.9871	0.0131756	0.212758	-0.480923	-3.47794
1.51803	1.54597	0.249749	0.512985	2.80364	1.92105	0.227741	1.20101	2.54819	3.94129	1.09694	0.385155	3.02112	3.53069	1.24367	1.24184	-0.531156	0.387363	0.22404	-0.265345	biological regulation;cellular process;response to stimulus;signal transduction	cell part;intracellular membrane-bounded organelle;intracellular organelle;macromolecular complex;mitochondrion;nucleus;organelle;protein complex		3.7037	34.484	297	7.8	1	2	1	0.0453831	0.121745	1.00296	2.51843	0.0354167	0.0613948	1.58464	2.70338	0.0470475	0.0656072	2.03917	2.4918	0.0108021	0.0203304	2.30561	3.64254	0.399475	0.581691	-0.581677	-0.906778
0.91533	0.736388	1.83633	1.24671	2.04019	1.04474	0.835924	2.37462	1.24367	1.75189	2.00863	1.54893	1.15575	0.8024	0.769772	1.34823	0.0356239	-0.0365258	0.169925	-0.192645	cellular lipid metabolic process;cellular metabolic process;cellular process;establishment of localization;lipid metabolic process;lipid transport;metabolic process;primary metabolic process;transport	cell part;extracellular space;intracellular membrane-bounded organelle;intracellular organelle;lysosome;organelle;vacuole	Lysosome	27.2563	61.084	554	5.25	16	49	16	0.00334418	0.0325782	1.1896	4.69479	0.00611354	0.0156612	1.57978	4.13488	9.23e-05	0.000594585	1.64419	9.21267	0.000666881	0.00220171	1.02494	6.43345	0.415136	0.59346	-0.390181	-0.875173
0.866315	0.425459	0.340277	2.25912	2.21754	1.28983	1.64708	0.909197	1.17696	1.57918	1.44731	0.590722	0.835924	1.55336	0.993493	0.829444	-0.309359	0.254594	0.350497	-0.463947				30.6452	13.896	124	8.16	3	21	1	0.0827569	0.17363	1.01485	2.07981	0.00398091	0.0115449	1.55797	4.52864	0.00595732	0.0112326	1.2406	4.15805	0.00612728	0.0126446	1.09511	4.13287	0.33989	0.531077	-0.543121	-1.03658
1.32308	1.3989	0.415759	1.34596	2.32077	1.67446	0.848798	1.30801	2.12796	3.03474	1.87892	1.0635	2.559	2.88206	2.27799	2.27143	-0.236163	0.202888	0.0867836	-0.0923401	biological regulation;cell differentiation;cellular component assembly;cellular component organization;cellular metabolic process;cellular nitrogen compound metabolic process;cellular process;cofactor metabolic process;developmental process;heterocycle metabolic process;macromolecular complex assembly;metabolic process;nitrogen compound metabolic process;nucleobase-containing compound metabolic p…	cell part;cell projection;cytoskeleton;cytosol;intracellular non-membrane-bounded organelle;intracellular organelle;macromolecular complex;neuron projection;organelle;protein complex;synapse		4.63215	40.995	367	9	3	5	3	0.00438273	0.0353858	1.13063	4.43854	0.00314565	0.00988973	1.54772	4.75403	0.00276567	0.00594382	2.03599	4.8802	7.01e-06	0.000110632	2.50733	14.4046	0.326002	0.519152	-0.417085	-1.06942
0.761285	0.771463	1.33628	1.47768	2.00252	0.965692	1.4452	1.71502	1.56511	2.76914	2.28599	1.82456	2.41954	2.57652	2.64224	2.82069	-0.232769	0.200379	0.0690147	-0.0724828	biosynthetic process;cellular metabolic process;cellular process;metabolic process;response to stimulus;response to stress	cell part;intracellular membrane-bounded organelle;intracellular organelle;macromolecular complex;mitochondrion;organelle;protein complex		18.4211	65.33	570	8.47	11	24	11	0.0019367	0.0269709	1.09564	5.2409	0.000663265	0.0039266	1.54107	6.44001	0.000281403	0.00114045	2.12017	7.54386	7.53e-07	4.11e-05	2.62371	21.031	0.174422	0.373311	-0.445429	-1.54028
0.689746	1.55582	1.87814	1.8524	1.89802	2.6792	0.874207	0.285698	2.37962	1.65901	0.129613	1.11303	1.61353	3.00791	1.67582	1.34256	-0.394032	0.309176	0.511974	-0.800877				26.9939	35.923	326	6.89	7	77	4	0.00851504	0.0482093	1.58746	3.84442	0.0471629	0.0775153	1.52772	2.48999	0.0461082	0.0644272	1.41376	2.50671	0.00597665	0.0124015	2.00339	4.15515	0.923965	0.955032	0.0597449	0.0995235
1.93395	0.67717	1.22466	1.15769	1.73118	0.386259	1.48285	2.31179	2.45654	1.65535	0.263034	0.986229	1.14339	0.899176	2.39232	1.49569	-0.625934	0.435095	0.0200577	-0.0203405				8.95522	14.568	134	5.29	1	6	1	0.00870879	0.0486426	1.29615	3.8251	0.0158673	0.0321373	1.5258	3.32692	0.0362286	0.0522043	1.38807	2.68635	0.00806289	0.0157612	1.53043	3.89148	0.648774	0.792118	-0.229654	-0.479182
0.850399	0.667211	1.35727	1.14796	1.8484	0.637842	1.47716	1.98805	0.725087	1.68572	2.33628	1.8746	1.73769	2.51753	2.63343	2.9631	-0.260152	0.22033	-0.101598	0.0949117	biological regulation;cell activation;cell motility;cellular component assembly;cellular component movement;cellular component organization;cellular process;immune system process;locomotion;macromolecular complex assembly;protein complex assembly;response to biotic stimulus;response to chemical stimulus;response to external stimulus;response to stimulus;response to stress;signal transduction	cell part;cytoplasmic membrane-bounded vesicle;extracellular space;intracellular membrane-bounded organelle;intracellular organelle;macromolecular complex;organelle;protein complex;vesicle	Chemokine signaling pathway;Cytokine-cytokine receptor interaction	23.8095	11.279	105	9.5	3	9	3	0.00158167	0.0253433	1.01734	5.45385	0.00343582	0.0104843	1.49949	4.66877	0.00334442	0.00692236	1.66705	4.69472	0.000117474	0.000622625	2.47456	8.8264	0.205686	0.405316	-0.482152	-1.41904
0.565597	1.08066	1.08202	1.1903	2.23327	0.947853	1.123	1.4813	2.19944	3.4994	2.49031	2.08678	3.23481	3.10652	2.90881	3.10635	-0.492079	0.366252	-0.0014434	0.00144187	aging;biological regulation;cellular metabolic process;cellular process;developmental process;metabolic process;response to biotic stimulus;response to chemical stimulus;response to drug;response to endogenous stimulus;response to stimulus;response to stress	cell part;cytoplasm;cytoplasmic membrane-bounded vesicle;intracellular membrane-bounded organelle;intracellular non-membrane-bounded organelle;intracellular organelle;membrane;nucleolus;organelle;vesicle	Leishmaniasis;Leukocyte transendothelial migration;Osteoclast differentiation;Phagosome	6.26186	59.535	527	5.95	5	9	5	0.00415279	0.0350999	1.0111	4.4889	0.00450586	0.0126091	1.47781	4.41278	0.000394412	0.0013966	2.60044	7.09224	3.1e-06	7.32e-05	3.12058	16.5494	0.192023	0.391018	-0.466714	-1.46976
0.88049	0.762136	0.596458	1.97416	1.56706	1.25761	1.3225	1.66494	1.64616	1.7137	2.03844	1.87303	1.37295	1.17951	1.10165	1.4452	-0.052895	0.051024	-0.137648	0.125651				12.6984	41.749	378	6.23	5	17	5	0.0158847	0.0660535	1.05678	3.32604	1.34e-05	0.00123658	1.4565	12.8897	2.34e-06	0.000126302	1.8213	17.3578	1.33e-05	0.000164788	1.27829	12.9008	0.267621	0.460841	-0.399717	-1.22175
1.13619	0.813935	0.768925	1.21101	2.13816	1.42707	0.566572	1.51602	1.93659	2.14307	1.48954	1.39835	1.28036	0.877352	0.728574	0.994942	-0.316528	0.259423	0.327687	-0.424688	biological regulation;regulation of transport;response to abiotic stimulus;response to heat;response to stimulus;response to stress	cell body;cell part;cell surface;cytoplasmic membrane-bounded vesicle;endomembrane system;intracellular membrane-bounded organelle;intracellular organelle;membrane;organelle;plasma membrane;site of polarized growth;vesicle		7.09593	86.651	761	6.77	4	5	4	0.00381272	0.0338818	1.02104	4.56944	0.00845025	0.0198015	1.45048	3.85099	0.000507187	0.00164568	1.78041	6.7704	0.0042686	0.00933827	1.00883	4.46315	0.25583	0.450061	-0.429438	-1.25593
0.786596	0.707525	0.922198	1.64985	1.95233	0.761285	1.13947	1.92638	1.918	2.9182	2.20289	1.67536	2.35558	2.06557	1.81188	2.06281	-0.164884	0.147958	-0.0800879	0.0758749	amine transport;anatomical structure development;anatomical structure formation involved in morphogenesis;anatomical structure morphogenesis;biological adhesion;biological regulation;cell activation;cell adhesion;cell motility;cellular component movement;cellular metabolic process;cellular process;developmental process;establishment of localization;immune system process;locomotion;macromolecule m…	cell part;cytoplasmic membrane-bounded vesicle;cytosol;intracellular membrane-bounded organelle;intracellular organelle;organelle;vesicle	B cell receptor signaling pathway;Fc epsilon RI signaling pathway;Fc gamma R-mediated phagocytosis;ko05152;Natural killer cell mediated cytotoxicity;Osteoclast differentiation	6.3593	71.483	629	8.15	4	10	4	0.00411563	0.0349997	1.02183	4.49733	0.00310786	0.00980063	1.45015	4.76578	0.000226717	0.00102047	2.1839	7.84528	4.16e-06	8.77e-05	2.07925	15.7429	0.286368	0.480561	-0.428326	-1.17
1.23634	1.13947	1.10635	1.39725	1.73682	1.49569	0.977463	1.52206	1.89259	2.18237	1.84599	1.63087	1.79909	1.66857	1.2461	1.88206	-0.123434	0.113701	0.0440444	-0.0454314				11.6751	45.368	394	6.62	5	8	4	6.27e-06	0.00520605	1.22263	14.6812	0.000146827	0.00197835	1.43579	8.48234	5.2e-06	0.000146791	1.89074	15.1585	3.4e-05	0.000300446	1.65174	10.9773	0.266149	0.459833	-0.213156	-1.22595
1.17377	1.53057	1.04474	0.765535	1.24793	1	1.54893	1.81024	0.38405	1.44784	0.848798	2.21661	1.21909	1.1003	0.967906	1.31499	-0.288065	0.240009	0.14274	-0.158429	anatomical structure morphogenesis;biological regulation;developmental process;multicellular organismal process	extracellular organelle;extracellular space;organelle;vesicle		13.2	27.243	250	9.11	4	9	4	0.00128489	0.0238049	1.14459	5.67868	0.000595698	0.00367879	1.41771	6.57075	0.0243652	0.036917	1.24026	2.98857	0.000198035	0.000895256	1.16651	8.03908	0.293651	0.48883	-0.27312	-1.15067
0.432959	0.333424	1.27083	0.709291	2.18396	1.20789	0.73292	0.0071955	-0.691989	2.13291	1.73075	4.71287	1.64155	3.19771	2.23297	0.885184	-0.364014	0.290424	-2.1078	0.822118				18.2927	8.319	82	7.94	1	3	1	0.177014	0.291049	1.02644	1.52949	0.130405	0.182339	1.37281	1.75158	0.120316	0.151077	2.31095	1.80976	0.0272841	0.0444558	2.32917	2.90141	0.516295	0.682799	-0.346367	-0.689464
1.0036	1.96458	-0.526992	1.77653	1.31962	0.463622	1.13225	2.03351	3.21614	4.63215	3.83532	4.01543	4.0197	3.90062	3.55065	3.6856	-1.00578	0.586885	-0.327348	0.266637	cell motility;cellular component movement;cellular process;immune system process;locomotion;response to chemical stimulus;response to external stimulus;response to stimulus	extracellular space		8.10811	11.814	111	7.42	1	2	1	0.128532	0.234568	1.17433	1.76204	0.0293018	0.0527102	1.35715	2.84687	0.00011431	0.000675766	4.04466	8.86933	3.99e-05	0.000320458	3.90905	10.6722	0.788636	0.881929	-0.18282	-0.280334
4.59825	1.74975	0.102994	0.619178	2.0827	0.586885	0.568519	2.09457	2.918	-0.0320936	4.89661	2.77968	1.71326	1.34936	2.68167	1.31904	-0.249822	0.212881	-0.161653	0.145351	alcohol metabolic process;anatomical structure development;carbohydrate metabolic process;catabolic process;cell communication;cellular metabolic process;cellular process;developmental process;generation of precursor metabolites and energy;metabolic process;primary metabolic process;response to chemical stimulus;response to drug;response to endogenous stimulus;response to external stimulus;respon…	cell part;cytoplasm;cytosol;intracellular membrane-bounded organelle;intracellular organelle;lysosome;membrane;microtubule organizing center;nucleus;organelle;plasma membrane;vacuole		22.8022	39.593	364	8.4	8	15	8	0.128523	0.234656	1.78085	1.76209	0.0243956	0.0451166	1.34648	2.9876	0.0405552	0.0576186	2.65386	2.60197	0.00188742	0.00492937	1.77914	5.26768	0.705299	0.827535	0.434372	0.396721
1.38294	0.890641	0.816395	1.02006	1.41954	1.46676	0.829444	1.3846	1.8168	2.52105	1.6036	1.06419	2.04054	2.168	1.52757	1.58063	-0.270556	0.227741	-0.0232697	0.0229004				3.74532	30.293	267	8.68	1	2	1	0.000682862	0.0194101	1.03831	6.40493	0.000392756	0.00300172	1.28588	7.09773	0.00146651	0.00361188	1.76221	5.53488	7.17e-05	0.000461268	1.83998	9.63216	0.251972	0.446873	-0.247576	-1.26742
1.40926	0.761285	0.669027	1.1635	1.28392	0.882056	1.65214	1.20602	2.01257	2.94523	2.67491	2.22404	2.75275	3.07758	3.47444	2.92828	-0.274041	0.230203	0.124328	-0.136062	alcohol metabolic process;amine metabolic process;biological regulation;catabolic process;cellular aromatic compound metabolic process;cellular ketone metabolic process;cellular lipid metabolic process;cellular metabolic process;cellular nitrogen compound metabolic process;cellular process;lipid metabolic process;metabolic process;nitrogen compound metabolic process;organic acid metabolic process…	cell part;extracellular organelle;extracellular space;intracellular membrane-bounded organelle;intracellular organelle;macromolecular complex;organelle;vesicle	Aminobenzoate degradation;Bisphenol degradation	5.35211	39.333	355	5.22	2	5	2	0.0028093	0.030282	1.01466	4.86475	0.000643377	0.00384175	1.26993	6.47684	4.98e-05	0.000411354	2.47808	10.2696	3.85e-06	8.51e-05	3.07215	15.9516	0.318431	0.512801	-0.255268	-1.08782
0.0229004	0.794104	1.43616	3.56779	-0.15682	1.22651	2.00863	1.78618	2.99675	1.49978	0.83996	0.732052	1.24732	1.07929	1.75403	0.775683	0.0299829	-0.0306192	0.285698	-0.356606				29.0598	12.96	117	7.28	3	7	3	0.105154	0.206429	1.47312	1.90693	0.0498769	0.0811086	1.23401	2.44873	0.0290673	0.0432054	1.53502	2.85299	0.00231896	0.00578345	1.23197	5.05638	0.800076	0.886837	0.239115	0.264731
0.369606	1.99675	0.553852	1.2756	1.03562	1.13619	1.04754	0.54498	1.43456	4.55851	3.27903	2.06764	5.39924	5.4228	3.95977	4.07331	-1.09234	0.614474	-0.187707	0.166073	biological regulation;cell killing;cellular process;interspecies interaction between organisms;killing of cells of other organism;multi-organism process;regulation of protein modification process;response to biotic stimulus;response to chemical stimulus;response to stimulus;response to stress	cell part;cell projection;cytoplasm;cytoplasmic membrane-bounded vesicle;extracellular space;intracellular membrane-bounded organelle;intracellular organelle;organelle;vesicle	ko05152;Salivary secretion	30.8571	19.743	175	8.13	4	14	4	0.0642487	0.149625	1.17383	2.26339	0.0327368	0.0577871	1.06596	2.7627	0.00899185	0.0157986	2.95981	3.79771	0.000109955	0.00060279	4.83866	8.93075	0.793903	0.883534	0.107869	0.273141
1.15704	0.598365	0.724214	1.69644	1.14731	0.527071	1.27143	1.01221	1.02928	0.667211	1.0036	2.01578	1.98222	1.73162	2.50691	1.97636	-0.0588937	0.0565835	0.271426	-0.334607	metabolic process	cell part;extracellular space		15.847	60.136	549	5.73	8	22	7	0.00888515	0.0490337	1.06039	3.80792	0.00276807	0.00916067	1.00588	4.87934	0.00929167	0.016236	1.19534	3.76973	5.77e-05	0.000403872	2.06565	10.0064	0.860389	0.91884	0.0545119	0.183581
-1.39973	-1.39973	-1.64837	-1.98279	-0.83908	-0.388355	-1.89432	-1.9771	-0.962969	-1.15843	-2.07704	-1.75146	-0.821126	-1.35107	-2.08927	-2.1976	0.410341	-0.575615	-1.43831	0.705757	anatomical structure development;biological adhesion;cell adhesion;cellular process;developmental process	cell part;extracellular organelle;intracellular membrane-bounded organelle;intracellular organelle;nucleus;organelle;vesicle		38.342	20.6	193	8.57	7	45	6	0.0344541	0.101624	-1.3832	-2.72411	0.144949	0.200179	-1.05026	-1.67503	0.0623532	0.0842611	-1.26302	-2.2852	0.0555131	0.0818109	-1.39031	-2.3701	0.454528	0.629394	-0.332942	-0.799408
1.9092	0.67717	2.01721	-0.671163	-0.816037	-0.475936	-1.42275	-2.17788	-1.98279	-2.24468	-2.79586	-2.60823	-1.88897	-2.46594	-2.21759	-2.58208	0.57918	-0.982791	-0.701342	0.469886	cell growth;cellular process;developmental process;growth;multicellular organismal process;muscle contraction	cell part;intracellular non-membrane-bounded organelle;intracellular organelle;macromolecular complex;organelle;protein complex	Cardiac muscle contraction;Dilated cardiomyopathy;Focal adhesion;Hypertrophic cardiomyopathy (HCM);Leukocyte transendothelial migration;Regulation of actin cytoskeleton;Tight junction	39.759	18.868	166	4.93	7	20	7	0.176515	0.29069	1.14187	1.53155	0.0995576	0.144716	-1.06439	-1.94638	0.00216774	0.0049052	-2.24913	-5.12493	0.00250318	0.00610353	-2.12988	-4.97942	0.023598	0.21811	2.20626	3.01336
-1.40736	-1.1047	-1.68966	-2.2109	-1.05589	-0.628163	-1.92139	-1.91594	-1.12973	-1.30757	-1.94898	-2.02327	-1.04097	-1.699	-2.2863	-2.50635	0.426533	-0.608232	-1.57347	0.734655	cell differentiation;cellular process;developmental process	cell part;cytoplasm		71.6418	22.588	201	8.84	15	147	14	0.0575708	0.139637	-1.34803	-2.34346	0.117669	0.166893	-1.12522	-1.82581	0.0563737	0.0770843	-1.34726	-2.35884	0.0391024	0.0605503	-1.62803	-2.62918	0.597125	0.749794	-0.222809	-0.557858
-1.35845	-1.24127	-1.66658	-1.82113	-1.27928	-0.810966	-1.71786	-1.90509	-1.22769	-1.68038	-2.13289	-2.06492	-1.20091	-1.51457	-2.20423	-2.21759	0.292782	-0.367732	-1.17788	0.639695	anatomical structure morphogenesis;biological regulation;cellular component assembly;cellular component organization;cellular process;cytoskeleton organization;developmental process;multicellular organismal process;muscle contraction;organelle organization;regulation of transport;response to abiotic stimulus;response to osmotic stress;response to stimulus;response to stress	cell part;cell projection;cytoplasm;extracellular organelle;organelle;vesicle	Calcium signaling pathway;Focal adhesion;Gastric acid secretion;Regulation of actin cytoskeleton;Vascular smooth muscle contraction	15.4003	214.778	1961	6.02	28	87	27	0.0176611	0.0705423	-1.36857	-3.24116	0.0346731	0.0602821	-1.27501	-2.71934	0.0114132	0.019388	-1.62319	-3.59658	0.0138338	0.0250154	-1.63104	-3.43806	0.748313	0.856217	-0.093558	-0.335996
-1.61264	-0.962969	-1.92139	-2.662	-1.02327	-0.588574	-2.67116	-3.13289	-2.77596	-2.2863	-3.8365	-2.86775	-0.0831412	-1.074	-2.25842	-3.12029	0.0908535	-0.0969617	-2.9885	0.906121	biological regulation;homeostatic process;immune system process;macromolecule metabolic process;metabolic process;primary metabolic process;protein metabolic process;response to stimulus;response to stress	cell part;extracellular matrix;extracellular organelle;intracellular membrane-bounded organelle;intracellular organelle;macromolecular complex;membrane;nucleus;organelle;plasma membrane;protein complex;vesicle		40.32	64.791	625	7.87	34	216	27	0.217742	0.339328	-1.26763	-1.37679	0.252339	0.32202	-1.33185	-1.26632	0.0376204	0.0539849	-2.41951	-2.65808	0.342959	0.400924	-1.11184	-1.02947	0.931086	0.959764	0.0642252	0.0901706
-1.58208	-1.39593	-1.79586	-2.11403	-1.49818	-0.951764	-1.88364	-2.22432	-1.36216	-2.13924	-2.88897	-2.37333	-1.41889	-1.63935	-2.32916	-2.45799	0.471968	-0.706041	-1.62593	0.745022				31.3789	99.818	921	8.72	25	75	25	0.0444709	0.120231	-1.44323	-2.53347	0.0680913	0.104775	-1.36073	-2.22114	0.0234763	0.0357267	-1.91218	-3.01738	0.0319046	0.0508074	-1.6826	-2.78219	0.801246	0.886949	-0.082502	-0.263139
-1.43051	-1.36216	-1.21759	-1.40354	-1.55639	-0.965784	-1.31473	-1.80591	-1.42663	-2.1976	-2.23786	-1.91594	-1.71786	-1.27579	-1.55216	-1.71312	0.0690147	-0.0724828	-0.452057	0.343692				25.2101	66.176	595	9.35	16	42	16	0.000252858	0.013283	-1.32549	-7.69182	0.00129638	0.0056335	-1.38275	-5.66891	0.000256138	0.00109023	-1.91655	-7.67386	0.000224047	0.000985996	-1.53677	-7.86209	0.767649	0.87066	0.0572557	0.309167
-0.929611	-0.888969	-2.08314	-2.67116	-1.2723	-0.846843	-1.87832	-2.47393	-1.04692	-1.47393	-3.12029	-2.37333	-1.12973	-0.982791	-2.67116	-2.54793	0.230203	-0.274041	-1.56491	0.73292	biological regulation;cell cycle;cellular process;response to stimulus;signal transduction	cell part;cytoplasm;intracellular membrane-bounded organelle;intracellular organelle;nucleus;organelle		7.97546	37.997	326	7.61	4	6	3	0.0747823	0.164466	-1.42427	-2.15313	0.0610551	0.0956507	-1.39889	-2.30054	0.0387647	0.0554163	-1.78466	-2.63566	0.0521208	0.0772781	-1.61395	-2.41636	0.965693	0.979381	-0.0253728	-0.0448362
-0.736965	-0.977099	-2.30757	-2.64386	-1.42275	-0.648372	-2.50635	-2.62593	-0.471929	-1.63487	-3.13289	-2.54793	-0.77596	-1.3696	-2.38082	-2.53116	0.410341	-0.575615	-2.13924	0.826193	cellular component organization;cellular process;cytoskeleton organization;organelle organization	cell part;cytoskeleton;intracellular non-membrane-bounded organelle;intracellular organelle;organelle		31.6498	33.323	297	8.82	9	51	8	0.161498	0.273893	-1.29679	-1.59647	0.127429	0.178659	-1.43127	-1.76827	0.122585	0.153508	-1.57733	-1.79627	0.124217	0.163807	-1.3948	-1.78671	0.84711	0.913118	0.134479	0.201307
-1.22769	-1.23447	-1.02915	-1.53116	-1.84684	-1.30045	-1.2723	-1.40736	-1.51457	-2.79586	-2.95456	-2.39593	-1.45008	-1.50635	-1.64386	-1.191	0.215368	-0.253257	0.159629	-0.179515				21.6667	67.029	600	8.51	14	37	13	0.000217404	0.0121923	-1.24117	-7.90495	0.000189887	0.00221981	-1.44229	-8.10009	0.000426065	0.00146736	-2.40079	-6.99216	7.92e-05	0.000493418	-1.43338	-9.4649	0.278185	0.471212	0.201123	1.19222
-1.55216	-1.50635	-1.76611	-2.13289	-1.75146	-1.13606	-1.80088	-2.40354	-1.50635	-2.47393	-2.81604	-2.24468	-1.60384	-1.6529	-2.13289	-2.30757	0.395063	-0.545824	-1.45403	0.709291		cell part;cytoplasmic membrane-bounded vesicle;intracellular membrane-bounded organelle;intracellular non-membrane-bounded organelle;intracellular organelle;macromolecular complex;organelle;protein complex;vesicle		43.3308	152.398	1327	6.18	63	373	45	0.0248229	0.0841627	-1.5155	-2.97418	0.0311992	0.0554742	-1.54911	-2.79914	0.0110759	0.0189156	-2.03638	-3.6216	0.0169557	0.0297405	-1.70043	-3.2737	0.913227	0.950085	0.0336076	0.113645
-1.59074	-1.23108	-1.25842	-0.994241	-1.87303	-1.32916	-1.84166	-1.47794	-2.152	-2.51457	-3.36587	-3.1976	-2.76611	-2.32193	-2.53116	-2.72738	-0.117161	0.108357	0.519039	-0.818579				4.93827	36.902	324	5.8	2	14	1	0.00800984	0.0468181	-1.19154	-3.8972	0.00245473	0.00840521	-1.55336	-4.99902	0.000485686	0.00159588	-2.73043	-6.82498	0.000153153	0.000743375	-2.50956	-8.4186	0.0941514	0.296231	0.361827	1.98666
-1.39973	-1.17137	-0.943416	-1.38836	-2.1016	-1.43831	-1.47393	-1.39593	-2.152	-2.9105	-2.46594	-2.29336	-1.65744	-1.33643	-1.52699	-1.43051	-0.0320936	0.0313951	0.206643	-0.24127	anatomical structure development;anatomical structure morphogenesis;biological regulation;developmental process;metabolic process;multicellular organismal process;muscle contraction	cell part;macromolecular complex;protein complex	Cardiac muscle contraction;Dilated cardiomyopathy;Hypertrophic cardiomyopathy (HCM)	64	22.142	200	5.1	14	311	10	0.000138693	0.0102781	-1.21689	-8.56913	0.000161121	0.00203237	-1.59361	-8.34251	1.3e-05	0.000219884	-2.44662	-12.9526	1.37e-05	0.000165644	-1.47901	-12.8437	0.107023	0.311027	0.376724	1.89423
-1.62149	-1.39593	-1.74662	-1.60384	-1.8997	-1.16812	-1.77103	-1.97143	-1.6529	-1.18442	-3.13289	-2.26535	-0.793357	-0.899695	-1.2863	-1.48197	0.107018	-0.115597	-0.664288	0.453122				2.1978	158.057	1638	9.31	4	6	3	0.000769114	0.0202014	-1.53703	-6.26317	0.00145744	0.00606658	-1.64763	-5.54157	0.00594598	0.0112214	-2.00396	-4.15976	0.00981031	0.0186842	-1.06039	-3.72362	0.594499	0.747401	0.110601	0.561958
-2.35845	-0.766112	-2.31473	-0.392137	-2.16489	-1.06492	-2.14561	-1.46196	-1.699	-2.13289	-2.2863	-2.52284	-2.01742	-0.62371	-1.97143	-0.390245	0.317304	-0.407364	0.389567	-0.535332	cellular component organization;cellular process;cytoskeleton organization;organelle organization	cell body;cell part;macromolecular complex;neuronal cell body;protein complex		32.906	53.517	468	5.47	20	45	17	0.0484897	0.126006	-1.3989	-2.46951	0.00381267	0.0111741	-1.65039	-4.56946	0.000392922	0.0013937	-2.1013	-7.09718	0.0525008	0.0777304	-1.19174	-2.41102	0.679634	0.81165	0.251483	0.433746
-1.95456	-1.8365	-2.04097	-2.55639	-1.9771	-1.31473	-2.20423	-2.38836	-1.45008	-1.55216	-2.04692	-2.1016	-1.35845	-1.64386	-2.50635	-2.44222	0.43189	-0.619271	-1.60823	0.741575		cell part;macromolecular complex;protein complex	Focal adhesion;Leukocyte transendothelial migration;Regulation of actin cytoskeleton;Tight junction;Vascular smooth muscle contraction	29.8246	19.707	171	4.92	5	67	2	0.016647	0.067532	-1.8336	-3.2884	0.0264358	0.0482873	-1.7076	-2.92566	0.0345725	0.0500789	-1.52418	-2.72153	0.0295084	0.0475388	-1.72421	-2.84151	0.671855	0.806771	-0.126001	-0.4451
-2.87832	-1.3696	-2.95456	-1.1456	-2.4344	-1.56918	-2.8365	-1.88364	-2.08927	-2.49818	-3.09542	-3.26535	-2.25154	-0.506353	-3.01159	-0.588574	0.265437	-0.325539	0.621055	-1.11404	anatomical structure development;anatomical structure morphogenesis;biological regulation;cellular component assembly;cellular component morphogenesis;cellular component movement;cellular component organization;cellular macromolecular complex assembly;cellular process;cytoskeleton organization;cytoskeleton-dependent intracellular transport;developmental process;establishment of localization;locom…	cell part;cell projection;macromolecular complex;neuron projection;protein complex;site of polarized growth	Amyotrophic lateral sclerosis (ALS)	9.22509	61.298	542	4.65	6	30	5	0.0190758	0.0733004	-1.94875	-3.18	0.00498482	0.0135209	-2.04266	-4.31961	0.00141781	0.00352964	-2.59878	-5.57136	0.0933202	0.127311	-1.45124	-1.99305	0.871879	0.925396	0.0939101	0.168297
0.552869	1.14078	1.16928	3.38984	4.03659	2.66289	2.30626	3.88509	2.93565	1.88323	2.75553	1.334	0.906121	0.730314	0.43189	0.573375	-0.0664274	0.0635029	0.391768	-0.539519	cell death;cellular process;death;immune system process;response to stimulus;response to stress	extracellular region		6.58915	28.321	258	9.73	2	6	2	0.0500325	0.128249	1.60086	2.44643	0.000468277	0.00330502	3.26038	6.87125	0.00173242	0.00411301	2.26477	5.35738	0.0186851	0.0324178	0.698094	3.19638	0.0719289	0.268923	-1.65951	-2.18133
2.3749	1.95903	1.85639	1.62527	3.25081	2.25096	1.1157	4.70316	2.59264	2.56584	1.17951	0.662661	1.12565	0.735522	0.261832	1.06419	-0.0424569	0.041243	0.507921	-0.790859	biological regulation;cellular homeostasis;cellular ion homeostasis;cellular process;homeostatic process;multicellular organismal process;neurological system process	cell part;cytoplasm		7.40458	144.619	1310	5.47	6	19	5	0.000626793	0.0188492	2.02493	6.50857	0.0114714	0.0249771	2.90119	3.59235	0.0172965	0.02746	1.8212	3.25779	0.040631	0.0624513	0.867837	2.60057	0.302796	0.497271	-0.87626	-1.12698
2.4813	1.62714	2.49134	1.55434	2.80137	2.04124	1.49774	3.90593	2.62434	2.39424	2.25036	1.87578	1.02928	0.689746	0.584962	1.24306	-0.0634092	0.0607391	0.0976109	-0.104697	anatomical structure development;biological adhesion;cell adhesion;cell differentiation;cellular process;developmental process	cell part;cytoplasmic membrane-bounded vesicle;intracellular membrane-bounded organelle;intracellular organelle;organelle;vesicle		9.26573	63.691	572	7.11	4	7	4	0.000243114	0.0134523	2.04097	7.74679	0.00273082	0.00908812	2.56401	4.89275	8.53e-06	0.000190288	2.28862	13.93	0.00141374	0.00393231	0.8892	5.57448	0.403838	0.585374	-0.523039	-0.897881
0.992769	0.699552	0.984772	1.30918	3.89375	2.40327	0.975997	2.34852	3.05884	2.06419	1.02148	0.320774	0.593593	-0.017417	-0.8135	-0.436354	-0.152003	0.137504	0.445727	-0.648372	biological regulation;cellular process;immune system process;multi-organism process;response to biotic stimulus;response to chemical stimulus;response to endogenous stimulus;response to stimulus	cell part;cell surface;macromolecular complex;MHC protein complex;protein complex		30.038	29.916	263	7.46	9	18	7	0.00725981	0.0448336	1.05085	3.98282	0.00851014	0.0199082	2.45967	3.84491	0.0407868	0.0578882	1.67061	2.59772	0.774538	0.81129	-0.114133	-0.299671	0.0599338	0.256418	-1.40882	-2.31407
0.549916	0.526069	1.57676	2.38294	3.05953	1.84318	1.46989	3.30509	2.25066	1.31325	2.12201	1.39177	0.495695	-0.100051	0.303342	0.453122	-0.16004	0.144046	0.124328	-0.136062	cellular component assembly;cellular component organization;cellular macromolecular complex assembly;cellular process;immune system process;macromolecular complex assembly;multicellular organismal process;neurological system process;protein complex assembly;response to stimulus	cell part;cell surface;extracellular organelle;macromolecular complex;membrane;MHC protein complex;organelle;protein complex;vesicle	Allograft rejection;Antigen processing and presentation;Asthma;Autoimmune thyroid disease;Cell adhesion molecules (CAMs);Graft-versus-host disease;Intestinal immune network for IgA production;ko05152;Leishmaniasis;Phagosome;Rheumatoid arthritis;Staphylococcus aureus infection;Systemic lupus erythematosus;Toxoplasmosis;Type I diabetes mellitus;Viral myocarditis	6.66667	29.152	255	5.19	2	6	2	0.0319097	0.0974432	1.26585	2.78207	0.00181687	0.00696216	2.42635	5.30743	0.000444616	0.00151366	1.77635	6.9374	0.112027	0.149394	0.294959	1.86126	0.11718	0.323336	-1.1605	-1.82882
2.63482	2.21226	2.19472	1.74975	2.83309	2.7062	2.1157	1.87421	3.25187	3.50424	3.30655	3.10534	-0.00288824	0.117695	-0.452057	-0.434403	-0.077041	0.0731346	0.0524158	-0.0543922	anatomical structure development;anatomical structure morphogenesis;biological adhesion;cell adhesion;cell development;cell differentiation;cellular component organization;cellular metabolic process;cellular process;detection of stimulus;developmental process;extracellular matrix organization;extracellular structure organization;macromolecule metabolic process;metabolic process;multicellular orga…	extracellular matrix;proteinaceous extracellular matrix	Amoebiasis;ECM-receptor interaction;Focal adhesion;Protein digestion and absorption	2.43902	180.916	1804	5.21	5	18	4	2.12e-05	0.00675846	2.19936	11.914	5.15e-05	0.00145363	2.38377	10.2083	2.91e-08	4.02e-05	3.29347	36.3169	0.252937	0.307285	-0.191442	-1.26453	0.552125	0.711811	-0.184412	-0.629658
0.67717	0.761285	1.05311	2.62597	2.74846	1.77737	1.71853	2.85718	2.15413	1.02786	2.91896	2.2919	0.261832	-0.0709666	0.24245	0.466758	-0.027675	0.0271541	0.238787	-0.286304	biological regulation;biosynthetic process;cell proliferation;cellular component assembly;cellular component organization;cellular ketone metabolic process;cellular lipid metabolic process;cellular metabolic process;cellular process;establishment of localization;immune system process;lipid metabolic process;macromolecular complex assembly;macromolecule metabolic process;macromolecule modification…	cell part;endoplasmic reticulum;endosome;extracellular organelle;Golgi apparatus;intracellular membrane-bounded organelle;intracellular organelle;lysosome;macromolecular complex;MHC protein complex;organelle;protein complex;receptor complex;vacuole;vesicle	Antigen processing and presentation;ko05152	3.57143	31.622	280	8.34	1	2	1	0.0330454	0.0994477	1.29139	2.75561	0.000404881	0.00304394	2.28739	7.05815	0.00207607	0.0047287	2.11022	5.16918	0.176644	0.223702	0.237028	1.53102	0.119542	0.325311	-0.996	-1.81441
0.671746	1.16607	0.791606	2.15704	3.34936	1.96754	1.14991	2.20163	2.84719	2.18015	1.8213	1.84197	1.27501	0.890641	0.455229	1.03281	0.153157	-0.171368	-0.194295	0.171207	anatomical structure development;cellular component assembly;cellular component movement;cellular component organization;cellular process;cytoskeleton organization;developmental process;locomotion;macromolecular complex assembly;organelle organization;protein complex assembly;response to chemical stimulus;response to external stimulus;response to stimulus	cell part;cell projection;cytoplasm;cytoskeleton;intracellular non-membrane-bounded organelle;intracellular organelle;organelle		14.5038	42.069	393	8.65	4	7	4	0.0139023	0.062171	1.20694	3.43403	0.00338086	0.01037	2.17744	4.68428	0.000153394	0.000793749	2.18298	8.41623	0.00352799	0.00803136	0.923746	4.64338	0.136898	0.339992	-0.970494	-1.71643
1.63506	1.08814	1.38073	1.66676	3.01578	2.04649	1.54448	1.62106	2.46754	1.96088	1.9396	1.63552	0.319618	-0.145605	-0.296899	0.24732	-0.110916	0.102994	0.132248	-0.145605	biological regulation;cell activation;cell differentiation;cellular metabolic process;cellular process;cytokine production;developmental process;immune system process;interspecies interaction between organisms;macromolecule metabolic process;macromolecule modification;metabolic process;multicellular organismal process;multi-organism process;primary metabolic process;protein acylation;protein lipi…	cell part;membrane	Antigen processing and presentation;Cell adhesion molecules (CAMs);Hematopoietic cell lineage;Primary immunodeficiency;T cell receptor signaling pathway	4.59519	51.405	457	9.33	2	4	2	7.71e-05	0.00888954	1.44799	9.50923	0.000993199	0.00486632	2.06227	5.96658	3.83e-05	0.000358302	2.00621	10.748	0.833482	0.861507	0.0364282	0.219574	0.142344	0.344448	-0.614282	-1.68817
1.25822	1.36233	1.20789	1.13881	2.69399	1.77653	1.93319	1.70487	2.43349	2.20696	2.87421	2.94785	0.0662614	-0.107803	-0.0159575	-0.307573	-0.177882	0.158337	0.128293	-0.140826	anatomical structure development;biological adhesion;biological regulation;cell adhesion;cellular component organization;cellular process;developmental process;extracellular matrix organization;extracellular structure organization	cell part;extracellular matrix;extracellular space;proteinaceous extracellular matrix		34.321	89.999	810	7.53	26	138	26	1.58e-05	0.00654432	1.24983	12.535	0.000160352	0.00204129	2.03516	8.34966	1.14e-05	0.000206539	2.62365	13.2547	0.510827	0.565919	-0.0832488	-0.698825	0.0148057	0.208992	-0.785332	-3.38285
1.09288	0.809826	1.58352	1.93847	1.96125	1.488	1.47197	3.11853	2.2082	1.82048	2.32711	1.94223	0.620117	0.349365	0.316146	0.453122	0.0172092	-0.017417	-0.260152	0.22033	amine metabolic process;anatomical structure development;anatomical structure morphogenesis;behavior;biological regulation;carbohydrate metabolic process;catabolic process;cell morphogenesis;cellular component morphogenesis;cellular component organization;cellular lipid metabolic process;cellular metabolic process;cellular process;developmental process;lipid metabolic process;localization;macromo…	cell part;intracellular membrane-bounded organelle;intracellular organelle;lysosome;membrane;organelle;vacuole	Amino sugar and nucleotide sugar metabolism;Glycosaminoglycan degradation;Glycosphingolipid biosynthesis - ganglio series;Glycosphingolipid biosynthesis - globo series;Lysosome;Other glycan degradation	4.16667	60.499	528	7.24	3	10	2	0.00231214	0.028305	1.36618	5.05936	0.00230247	0.00802288	2.01994	5.0636	9.63e-06	0.000195906	2.08452	13.6432	0.00997861	0.018996	0.444695	3.70924	0.206052	0.405461	-0.653761	-1.41772
1.6951	1.21101	2.09559	2.40545	2.37434	1.71721	2.40354	1.36793	2.65512	1.65122	2.70221	1.97453	1.25459	0.0690147	0.253384	1.27501	0.226508	-0.268817	0.221568	-0.261881		cell part	Endocytosis	7.53968	29.15	252	7.31	2	2	2	0.000709907	0.0196408	1.87244	6.35836	0.000486696	0.00335513	1.98641	6.82235	0.000253292	0.00108367	2.26643	7.68942	0.0812793	0.112964	0.733655	2.09283	0.76401	0.868193	-0.113969	-0.314196
0.946356	0.648005	1.69644	1.49416	1.77189	1.29455	1.50029	3.26903	1.62387	0.964214	2.11902	1.47923	0.335712	0.329985	0.296311	0.863939	-0.166503	0.149259	0.236339	-0.28279	alcohol metabolic process;catabolic process;cellular ketone metabolic process;cellular lipid metabolic process;cellular metabolic process;cellular process;lipid metabolic process;metabolic process;organic acid metabolic process;primary metabolic process;small molecule metabolic process	cell part;intracellular membrane-bounded organelle;intracellular organelle;lysosome;organelle;vacuole		5.28967	45.157	397	7.05	2	7	2	0.00428721	0.0353014	1.21216	4.45909	0.00536491	0.014272	1.97486	4.25257	0.00112162	0.00293859	1.56251	5.82931	0.0426262	0.06518	0.47241	2.56491	0.184439	0.383478	-0.762699	-1.49937
1.1551	1.12565	1.67039	1.40545	2.30889	1.57483	0.980391	2.92638	1.79577	1.73552	2.08406	1.28036	1.09896	0.649845	0.410341	0.803227	-0.00288824	0.00288247	0.100305	-0.107803				25.6579	16.738	152	7.93	4	14	4	5.75e-05	0.00883832	1.34102	10.0127	0.00381455	0.0111718	1.9495	4.56899	5.61e-05	0.000441771	1.7258	10.0561	0.00261022	0.00630525	0.742469	4.9376	0.218833	0.415063	-0.608474	-1.37307
0.333424	0.38405	0.953079	2.36205	2.12002	1.13291	1.33285	2.41981	0.963474	0.455229	2.49442	1.87696	0.626673	0.635986	1.00504	1.13093	-0.0291463	0.0285691	0.27262	-0.336428	immune system process;response to stimulus	cell part;macromolecular complex;MHC protein complex;protein complex	Allograft rejection;Antigen processing and presentation;Asthma;Autoimmune thyroid disease;Cell adhesion molecules (CAMs);Graft-versus-host disease;Intestinal immune network for IgA production;ko05152;Leishmaniasis;Phagosome;Rheumatoid arthritis;Staphylococcus aureus infection;Systemic lupus erythematosus;Toxoplasmosis;Type I diabetes mellitus;Viral myocarditis	5.74713	28.976	261	6.27	1	3	1	0.0810639	0.171904	1.02425	2.09475	0.00180876	0.00695033	1.76749	5.31211	0.0213129	0.0328805	1.46362	3.09275	0.00293306	0.00697548	0.865754	4.82234	0.235864	0.434267	-0.743246	-1.31711
1.68122	-0.341903	-0.584241	2.94729	2.89239	0.202888	2.72857	0.291604	-0.798366	2.14666	1.21163	0.866315	0.829444	3.11919	0.937344	1.28451	-1.12658	0.624803	0.0538064	-0.0558913				27.551	10.842	98	6.58	2	9	1	0.296364	0.422941	1.05156	1.14358	0.092025	0.135571	1.65483	2.00314	0.218405	0.257861	0.982525	1.37453	0.041914	0.0643043	1.66859	2.57743	0.610441	0.76076	-0.603271	-0.537225
0.899949	0.908429	1.10098	1.78115	1.93093	1.54498	1.76638	1.1137	2.16414	1.75232	0.827006	0.222805	-0.0144996	0.894527	0.712816	0.279768	-0.254978	0.21661	0.235114	-0.281036				32.2981	35.163	322	7.68	9	148	6	0.00322177	0.0321402	1.1937	4.73083	0.00039823	0.0030103	1.61007	7.07969	0.0341675	0.0496134	1.26264	2.73041	0.0989165	0.133671	0.489225	1.95104	0.178365	0.377275	-0.416371	-1.52392
1.15381	1.88245	2.77905	1.94598	1.00863	1.29866	1.44467	2.48052	0.27023	-1.63935	-2.38836	-0.773492	-0.634867	-0.715486	-0.323733	1.55827	0.0717627	-0.07552	-0.0709666	0.0676387	biological regulation;cellular homeostasis;cellular ion homeostasis;cellular process;homeostatic process	cell body;cell part;cytoplasm;extracellular organelle;intracellular membrane-bounded organelle;intracellular organelle;macromolecular complex;neuronal cell body;nucleus;organelle;protein complex;vesicle		14.5455	11.918	110	5.19	2	4	2	0.00115248	0.0226672	1.94209	5.799	0.00292046	0.00944654	1.55989	4.82657	0.0962176	0.123661	-1.13097	-1.97099	0.961297	0.969709	-0.0271832	-0.0505866	0.439489	0.615136	0.382201	0.827747
2.37657	1.49569	0.918386	1.84197	1.82944	1.19661	1.21101	1.40272	1.89491	-0.244685	2.31615	1.06074	0.604071	0.603122	1.21661	0.797428	0.0854246	-0.0908029	0.202888	-0.236163	anatomical structure development;developmental process;lipid metabolic process;metabolic process;primary metabolic process	cell part;cytoplasm		16.4596	37.004	322	7.09	7	18	7	0.00201984	0.0274831	1.66782	5.19744	0.000196601	0.00222314	1.41961	8.04961	0.0689767	0.0919247	1.26644	2.21175	0.00336918	0.00776353	0.814971	4.68761	0.492501	0.662522	0.248209	0.730692
1.43082	0.965692	1.04474	0.54498	1.86829	1.47664	0.743299	1.53007	2.09119	2.18142	1.72988	1.4813	0.546956	1.03351	-0.550043	-0.481969	-0.0365258	0.0356239	0.151859	-0.169745	biological regulation;homeostatic process;macromolecule metabolic process;metabolic process;multicellular organismal process;primary metabolic process;protein metabolic process;proteolysis;proteolysis involved in cellular protein catabolic process	cell part;cytoplasm;extracellular space;intracellular membrane-bounded organelle;intracellular organelle;lysosome;organelle;vacuole	Lysosome;Osteoclast differentiation;Rheumatoid arthritis;Toll-like receptor signaling pathway	10.0304	36.767	329	8.5	4	7	4	0.00207546	0.0276951	1.00126	5.16948	0.00123419	0.00548969	1.40927	5.72301	4e-05	0.000366748	1.87564	10.667	0.732493	0.773891	0.141811	0.358152	0.220624	0.416745	-0.408017	-1.36701
0.984043	-0.0985055	1.99204	1.81926	3.01239	-0.126581	1.38791	0.967169	0.611645	0.292782	-0.409278	-0.117161	0.956057	2.09862	0.84559	0.520045	-0.323733	0.264236	-0.706041	0.471968				11.3402	10.804	97	4.97	1	3	1	0.0634064	0.148665	1.2476	2.273	0.0972476	0.141955	1.38362	1.96331	0.649491	0.686723	0.167889	0.478113	0.0357768	0.0559223	1.17847	2.69577	0.871788	0.925536	-0.136013	-0.168419
1.53007	2.59048	1.45996	2.4939	0.793272	1.66129	1.62854	1.13291	-0.524915	-1.8365	-2.33643	-1.41889	-0.982791	-0.332789	-0.547932	0.240009	-0.0262051	0.0257376	0.403813	-0.562772	biological regulation;cell cycle;cellular metabolic process;cellular nitrogen compound metabolic process;cellular process;DNA metabolic process;macromolecule metabolic process;metabolic process;nitrogen compound metabolic process;nucleobase-containing compound metabolic process;primary metabolic process;regulation of DNA metabolic process;response to DNA damage stimulus;response to stimulus;respo…	cell part;intracellular membrane-bounded organelle;intracellular organelle;nucleus;organelle		3.26087	31.12	276	4.78	1	6	1	0.00128848	0.0237652	2.05846	5.67562	0.00346656	0.0105162	1.34386	4.66022	0.0137015	0.0226538	-1.48933	-3.44591	0.300086	0.355918	-0.366019	-1.13394	0.100328	0.303027	0.7146	1.94082
0.386259	0.711935	0.753605	2.30655	1.58111	0.834307	1.37128	1.20539	1.8168	1.301	1.67942	1.28096	1.16864	0.722466	0.988412	1.04404	-0.013043	0.0129263	-0.0159575	0.015783		cell part;endoplasmic reticulum;extracellular space;Golgi apparatus;intracellular membrane-bounded organelle;intracellular organelle;organelle		27.2206	38.225	349	4.56	8	18	8	0.0521419	0.131384	1.03966	2.41606	0.00021905	0.00228982	1.2481	7.89419	2.97e-05	0.000309439	1.51962	11.2372	4.65e-05	0.000356606	0.980964	10.3924	0.665235	0.803004	-0.208434	-0.454813
0.468844	0.606916	0.371837	2.68594	1.76128	1.21599	0.467801	1.40108	0.799087	1.29101	1.68437	0.401631	0.919149	1.33971	0.941106	0.447844	-0.249822	0.212881	0.22033	-0.260152				28.5714	13.078	119	5.25	3	11	2	0.114055	0.218225	1.05258	1.84832	0.00680488	0.0169611	1.23073	4.03972	0.0143085	0.0234984	1.06322	3.41057	0.00642421	0.013101	0.931143	4.0907	0.782313	0.879122	-0.178156	-0.288991
4.2905	1.32077	0.453122	0.465713	1.36289	0.912267	NaN	1.08814	1.40654	0.305679	5.15963	2.69287	1.4631	2.04649	0.422233	-0.0908029	0.0496307	-0.0513992	-0.0247366	0.0243196	biological regulation	cell part;extracellular region;lipid particle		9.66667	33.473	300	9.38	3	5	2	0.122618	0.227883	1.63307	1.79607	0.000177212	0.00215669	1.12165	9.92521	0.0618747	0.0836963	2.39173	2.29082	0.095375	0.129603	0.960802	1.97734	0.656093	0.796602	0.511427	0.473073
3.50449	0.163499	0.821302	0.898402	1.63691	0.730314	0.669934	1.40163	1.60881	0.015783	4.07459	2.48285	0.608809	0.455229	0.522056	0.474046	-0.279284	0.233888	-0.0335695	0.0328062	amine metabolic process;biosynthetic process;catabolic process;cellular aldehyde metabolic process;cellular amino acid metabolic process;cellular ketone metabolic process;cellular metabolic process;cellular nitrogen compound metabolic process;cellular process;heterocycle metabolic process;metabolic process;nitrogen compound metabolic process;organic acid metabolic process;primary metabolic proces…	cell part;extracellular organelle;intracellular membrane-bounded organelle;intracellular organelle;mitochondrion;organelle;vesicle		7.78816	34.443	321	8.24	2	4	2	0.118216	0.22229	1.35846	1.82247	0.00537507	0.0142899	1.12124	4.25086	0.0526805	0.0725602	2.05705	2.40851	0.0032113	0.00747862	0.526575	4.73398	0.770273	0.872444	0.237226	0.305546
3.10953	0.736388	-0.444184	0.759582	1.08406	0.824564	0.212881	1.35727	1.81558	0.550901	3.0291	1.50589	1.31208	2.07929	0.529071	0.326537	-0.246395	0.210389	0.0342158	-0.0350469	alcohol metabolic process;biological regulation;biosynthetic process;carbohydrate metabolic process;cellular component assembly;cellular component organization;cellular metabolic process;cellular process;macromolecular complex assembly;metabolic process;phosphorus metabolic process;primary metabolic process;protein complex assembly;response to chemical stimulus;response to drug;response to endoge…	cell part;cytoplasm;cytosol	Carbon fixation in photosynthetic organisms;Fructose and mannose metabolism;Glycolysis / Gluconeogenesis;Insulin signaling pathway;Methane metabolism;Pentose phosphate pathway	10.1928	39.584	363	5.77	4	6	2	0.211618	0.331652	1.04954	1.39798	0.0153485	0.0313004	0.878904	3.35372	0.0156711	0.0252857	1.73458	3.33694	0.0404317	0.0622603	1.07096	2.60424	0.834895	0.905123	0.170634	0.217677
3.73379	0.690641	0.172487	0.56267	0.950095	1.06557	-0.0291463	0.500802	1.25036	0.547943	4.94434	3.04072	1.20351	1.514	1.80447	0.828632	-0.0649175	0.0621217	-0.147202	0.133564		cell part;cytoplasm;intracellular non-membrane-bounded organelle;intracellular organelle;macromolecular complex;nucleolus;organelle;protein complex		32.8605	47.732	423	5.26	13	61	10	0.167576	0.280646	1.29401	1.56953	0.0505659	0.0820683	0.625939	2.43863	0.0475597	0.0661658	2.44995	2.4838	0.000856536	0.00266464	1.34176	6.13696	0.466226	0.638982	0.668066	0.777827
4.74238	0.582074	0.146655	0.423309	1.44361	0.47923	-0.00288824	0.453122	1.46205	0.253384	4.41271	2.11003	1.16221	1.66084	2.03139	0.180148	-0.150401	0.136191	0.0114957	-0.011588	amine metabolic process;anatomical structure development;biological regulation;biosynthetic process;carbohydrate metabolic process;catabolic process;cell differentiation;cellular amide metabolic process;cellular amino acid metabolic process;cellular ketone metabolic process;cellular lipid metabolic process;cellular metabolic process;cellular nitrogen compound metabolic process;cellular process;de…	cell part;cytoplasm;intracellular membrane-bounded organelle;intracellular non-membrane-bounded organelle;intracellular organelle;macromolecular complex;membrane;mitochondrion;nucleolus;organelle;protein complex	Alanine, aspartate and glutamate metabolism;Arginine and proline metabolism;Nitrogen metabolism	24.9333	164.476	1500	6.77	38	99	35	0.225966	0.348738	1.47718	1.34918	0.102428	0.148368	0.596843	1.92588	0.0565787	0.0772882	2.06312	2.35618	0.0207669	0.0352774	1.26222	3.11309	0.467375	0.639712	0.880338	0.775726
0.809826	3.23588	-0.164884	0.38405	0.334568	0.709291	-0.0969617	0.638769	2.10199	2.22373	-0.0484123	0.167358	2.58424	1.73205	0.405992	0.697774	0.209141	-0.244685	0.573375	-0.965784				20.6612	13.705	121	7.81	2	6	1	0.20257	0.320987	1.17321	1.43033	0.232325	0.300545	0.503405	1.32844	0.129595	0.161169	1.21815	1.75608	0.0504108	0.0750914	1.462	2.44089	0.419137	0.597327	0.669801	0.867242
4.08789	0.221568	-0.0846703	0.84559	0.882056	0.266637	0.0949117	0.636915	1.36008	0.0758749	4.35875	2.336	1.0745	1.37128	2.00791	0.327687	-0.0409719	0.0398403	-0.0454314	0.0440444	amine metabolic process;anatomical structure development;biological regulation;biosynthetic process;catabolic process;cellular amide metabolic process;cellular amino acid metabolic process;cellular component assembly;cellular component organization;cellular ketone metabolic process;cellular metabolic process;cellular nitrogen compound metabolic process;cellular process;developmental process;homeo…	cell part;cytoplasm;intracellular membrane-bounded organelle;intracellular organelle;membrane;mitochondrion;organelle	Arginine and proline metabolism	23.4463	39.861	354	9.1	8	17	8	0.23468	0.357796	1.26822	1.32089	0.0395058	0.067441	0.470759	2.62152	0.0653528	0.0876581	2.03331	2.25098	0.014112	0.0254409	1.19598	3.42183	0.44518	0.620591	0.797464	0.816941
-3.02327	-0.321928	-0.878321	-1.67577	-0.520769	-0.800877	-0.821126	-1.3474	-1.55639	-3.36587	-3.18443	-2.26535	-1.05589	-1.51046	-0.0320936	-2.17788	0.387363	-0.531156	-0.222633	0.192825				52.7473	10.737	91	7.25	7	44	7	0.0608207	0.144978	-1.43142	-2.30335	0.0216024	0.0409547	-0.829143	-3.08219	0.00160937	0.00388081	-2.54961	-5.43536	0.0593424	0.0863806	-1.15068	-2.32131	0.362344	0.55122	-0.602278	-0.985703
-0.413115	-0.330973	-1.87832	-2.71786	-0.136062	-0.184425	-2.1016	-2.22432	-0.172994	-0.189351	-2.9105	-2.67116	-0.473931	-0.514573	-2.63487	-2.96578	-0.0159575	0.015783	-1.83136	0.781569		cell part;cell projection;membrane;neuron projection		5.12048	76.035	664	9.09	4	4	4	0.230537	0.353297	-1.07258	-1.33422	0.304842	0.375956	-0.89911	-1.12176	0.23932	0.280084	-1.22351	-1.3062	0.162169	0.207077	-1.3848	-1.59344	0.839623	0.908588	-0.173466	-0.211332
-0.943416	-1.16812	-1.34008	-1.152	-1.2723	-0.552156	-1.40736	-0.988504	-0.994241	-1.46594	-1.2863	-1.0862	-1.96578	-1.82113	-2.14561	-1.96578	0.22404	-0.265345	-0.968605	0.574344	biological regulation;cellular process;response to stimulus;signal transduction	extracellular matrix;extracellular space;proteinaceous extracellular matrix;synapse		6.30915	70.59	634	4.7	3	4	3	0.0231353	0.0815037	-1.04201	-3.02874	0.0488707	0.0797849	-0.946189	-2.46374	0.0201682	0.0313711	-1.09928	-3.13608	0.00155278	0.0042173	-1.86568	-5.47353	0.657769	0.797937	-0.0958241	-0.465827
-1.63935	-0.415038	-1.95456	-3.05889	-1.25842	-0.0816138	-3.30757	-2.38836	-2.37333	-1.71312	-3.92139	-2.81604	0.225275	-0.436354	-2.59074	-2.95456	0.226508	-0.268817	-3.08314	0.912267	cell differentiation;cellular process;developmental process;response to chemical stimulus;response to stimulus	cell part;cytoplasm;extracellular organelle;extracellular space;intracellular membrane-bounded organelle;intracellular organelle;macromolecular complex;membrane;nucleus;organelle;protein complex;vesicle		38.9734	56.47	526	5.15	25	321	19	0.284211	0.410967	-1.21367	-1.1758	0.323694	0.395097	-1.2057	-1.07499	0.0731884	0.096915	-2.15267	-2.16875	0.480317	0.537281	-0.885799	-0.752328	0.99311	0.996472	-0.00796896	-0.00900068
-1.89432	-1.92139	-2.47393	-1.8625	-1.78587	-1.31473	-2.53116	-2.02327	-1.71786	-1.68966	-1.92686	-2.04097	-0.727379	-0.556393	-2.1976	-0.272297	0.00863037	-0.00868222	0.741575	-1.60823	aging;anatomical structure development;biological regulation;cellular component organization;cellular process;developmental process;membrane organization;response to chemical stimulus;response to endogenous stimulus;response to stimulus	cell body;cell part;membrane;neuronal cell body;plasma membrane		5.12821	21.489	195	11.24	1	2	1	0.0124434	0.05895	-1.82136	-3.52496	0.0225335	0.042314	-1.69708	-3.04925	0.0177763	0.0281142	-1.62716	-3.23599	0.313599	0.369726	-0.72174	-1.09974	0.685278	0.814405	-0.124277	-0.425549
-1.78091	-1.42663	-1.63487	-1.26188	-2.4344	-2.152	-1.68966	-1.64386	-2.08927	-3.23786	-2.07704	-2.04692	-1.56491	-1.0619	-0.875672	-0.833927	-1.22769	0.653519	0.238787	-0.286304	biological regulation;metabolic process	cell part;extracellular organelle;intracellular membrane-bounded organelle;intracellular organelle;mitochondrion;organelle;vesicle		8.73362	25.746	229	9.14	2	6	2	0.0174462	0.0699532	-1.37065	-3.25092	0.00656595	0.0165144	-1.82456	-4.07133	0.0044918	0.00880537	-2.20735	-4.41568	0.0788638	0.110086	-0.928679	-2.11465	0.0865547	0.288284	0.45391	2.04739
0.667211	0.981853	0.632268	1.66403	2.66448	2.03069	1.49672	1.96088	2.70509	2.22805	2.40108	1.63599	1.72901	1.37351	1.14274	1.56413	0.0621217	-0.0649175	0.195348	-0.226004	response to stimulus;response to stress	cell part;membrane		23.5714	47.402	420	5.66	12	27	11	0.00805097	0.0469923	0.994703	3.89276	0.000205755	0.00222946	2.04656	7.98387	8.79e-05	0.000576435	2.25092	9.29157	8.1e-05	0.000500405	1.46071	9.42653	0.0210078	0.21264	-1.05185	-3.10404
-0.58208	1.4678	1.58015	0.466758	3.0036	1.56462	0.473008	1.49569	2.13291	2.78889	-0.442222	0.42975	1.16543	1.3978	1.05936	0.573375	-0.590745	0.41792	0.602172	-1.05289				15.0943	11.913	106	8.46	1	4	1	0.215796	0.336927	0.889043	1.38346	0.0340139	0.0594849	1.79012	2.73381	0.152986	0.187505	1.38322	1.63586	0.0321288	0.0511056	1.20488	2.77689	0.260219	0.454124	-0.901076	-1.24305
1.32135	0.382944	1.14012	0.896853	1.71721	1.12499	2.1944	1.73031	2.48954	1.14991	2.70155	2.22743	2.65099	4.26851	3.61341	2.65535	-0.397828	0.311503	0.345964	-0.456009	biological regulation;cellular metabolic process;cellular process;establishment of localization;lipid transport;macromolecule metabolic process;metabolic process;regulation of transport;transport	macromolecular complex		22.7273	9.854	88	9.09	3	5	3	0.0165035	0.0671464	0.984411	3.29534	0.00134945	0.00577341	1.74082	5.62505	0.00171335	0.0040724	2.1912	5.36904	0.000310207	0.00124865	3.34616	7.41113	0.0447459	0.24085	-0.756411	-2.5289
0.362891	0.397255	1.30159	1.61824	1.3724	1.25036	1.73595	2.26783	1.19849	1.43776	2.61542	2.18333	0.818033	0.932061	1.28036	1.42975	0.180148	-0.205896	0.0621217	-0.0649175	establishment of localization;nucleobase-containing compound transport;transport	cell part;membrane		7.15789	51.643	475	8.16	3	5	3	0.0304595	0.0946867	0.927129	2.81737	0.000477097	0.00332207	1.66377	6.84756	0.00149436	0.00366741	1.86589	5.51464	0.000511807	0.00180153	1.12219	6.75901	0.109164	0.313516	-0.736642	-1.87994
0.651683	0.936591	0.594549	0.707525	1.25942	0.985501	1.8476	2.53282	2.58376	2.00036	0.649845	0.826193	0.703987	1.40708	1.47509	0.591679	-0.187707	0.166073	0.0962619	-0.103147				13.1313	10.952	99	7.94	1	7	1	0.000617079	0.0189695	0.729717	6.52761	0.00328152	0.0101629	1.66346	4.71305	0.0181602	0.028634	1.52217	3.21899	0.00513784	0.0108841	1.05159	4.29196	0.0375743	0.234839	-0.933747	-2.659
0.824564	0.773152	0.794104	1.41522	1.86314	1.45681	1.40926	1.809	1.75018	1.60217	2.09255	1.62106	1.29219	1.36289	1.39835	1.46414	0.0440444	-0.0454314	0.041243	-0.0424569	aging;anatomical structure development;biological adhesion;biological regulation;cell activation;cell adhesion;cell communication;cell development;cell motility;cellular component movement;cellular component organization;cellular homeostasis;cellular process;developmental process;homeostatic process;immune system process;locomotion;membrane docking;multicellular organismal process;neurological sy…	cell part;cell surface;extracellular organelle;extracellular space;membrane;organelle;plasma membrane;vesicle	African trypanosomiasis;Cell adhesion molecules (CAMs);Leukocyte transendothelial migration;Malaria;Natural killer cell mediated cytotoxicity;Rheumatoid arthritis;Staphylococcus aureus infection;Viral myocarditis	6.97248	60.104	545	6.95	4	6	4	0.000905937	0.0208869	0.95241	6.07199	9.66e-06	0.0012144	1.6352	13.6367	5.12e-06	0.000149656	1.76714	15.198	6.71e-08	2.14e-05	1.38005	31.5744	0.0125927	0.209879	-0.682793	-3.51513
-0.140826	0.342555	0.642471	0.566572	1.78994	2.49902	0.987685	1.09085	1.6332	0.687061	1.26484	1.0115	1.94598	1.11902	1.76553	1.50029	0.0731346	-0.077041	0.107018	-0.115597	biological regulation;cellular metabolic process;cellular process;establishment of localization;hormone metabolic process;lipid metabolic process;metabolic process;primary metabolic process;transport	extracellular organelle;extracellular space;organelle;vesicle		19.1919	44.642	396	4.98	9	31	9	0.102371	0.202787	0.355814	1.92628	0.00414778	0.0118467	1.59499	4.49003	0.0014387	0.00356242	1.15227	5.55554	0.000150594	0.000735252	1.58583	8.44401	0.0196977	0.211229	-1.23918	-3.15467
0.362891	0.560715	1.20414	1.6036	1.32884	1.00648	1.55041	2.30976	1.80529	1.99892	2.68167	2.13881	1.07176	1.26604	1.68392	1.61683	-0.0247366	0.0243196	-0.145605	0.132248	alcohol metabolic process;carbohydrate metabolic process;catabolic process;cellular metabolic process;cellular process;metabolic process;primary metabolic process;small molecule metabolic process	cell part;extracellular organelle;intracellular membrane-bounded organelle;intracellular organelle;lysosome;organelle;vacuole;vesicle	Other glycan degradation	11.4719	53.452	462	6.24	6	13	6	0.018578	0.0725976	0.936279	3.20094	0.0015373	0.00626698	1.55231	5.48425	3.39e-05	0.000334861	2.15962	10.981	0.000102254	0.000577352	1.41308	9.04654	0.173356	0.37199	-0.616034	-1.54476
0.500802	0.619178	0.748461	1.61636	1.75574	1.04684	1.28214	2.07519	1.65535	2.23726	2.40708	1.79202	1.66948	1.92638	1.98623	2.17568	-0.104697	0.0976109	0.130931	-0.14401	biological regulation;cell activation;cell proliferation;cell recognition;cellular component organization;cellular localization;cellular membrane organization;cellular process;cytoskeleton organization;endocytosis;establishment of localization;establishment or maintenance of cell polarity;immune system process;localization;locomotion;membrane invagination;membrane organization;organelle organizat…	cell part;extracellular organelle;membrane;organelle;vesicle		11.1111	97.376	846	8	10	17	10	0.0157446	0.0656685	0.876241	3.33317	0.000689846	0.00402087	1.54502	6.3927	4.18e-05	0.000370423	2.02797	10.5882	4.6e-06	9.04e-05	1.94448	15.481	0.0992691	0.30225	-0.668779	-1.94847
0.60502	0.745022	0.720716	1.61447	1.96162	1.26303	1.04054	1.91303	1.97306	2.3297	2.06316	1.73379	2.39917	2.45286	2.00971	2.25761	-0.0320936	0.0313951	0.0172092	-0.017417	cell motility;cellular component assembly;cellular component movement;cellular component organization;cellular membrane organization;cellular process;locomotion;macromolecular complex assembly;membrane invagination;membrane organization;protein complex assembly;response to chemical stimulus;response to external stimulus;response to stimulus	cell cortex;cell part;cell projection;intracellular non-membrane-bounded organelle;intracellular organelle;macromolecular complex;organelle;protein complex		16.9625	55.085	507	4.88	9	21	7	0.00757165	0.0456057	0.921535	3.94608	0.000554132	0.00356535	1.54478	6.65994	3.35e-06	0.000129928	2.02515	16.3362	4.69e-07	3.48e-05	2.28006	22.7763	0.106562	0.310775	-0.62325	-1.89734
-0.104697	0.226508	0.521051	0.704872	1.86076	0.665393	2.13488	1.20351	-0.356606	2.24215	1.86433	4.20218	1.39616	3.0009	1.93998	1.123	-0.33825	0.273814	-0.703689	0.470927		cell part;macromolecular complex;protein complex		44.7732	55.785	507	6.65	27	88	10	0.251543	0.376588	0.411233	1.26871	0.0113687	0.0248577	1.54044	3.59984	0.0783651	0.102884	2.06231	2.11925	0.00788324	0.0154829	1.93931	3.91101	0.0237212	0.217794	-1.1292	-3.00932
0.418999	1.3488	1.25701	0.757877	1.42868	1.59741	0.190299	2.70044	2.50919	1.6622	0.719841	1.35163	1.2461	1.34369	0.921436	0.948601	-0.200913	0.176323	0.436162	-0.628163				24.6201	36.548	329	8.22	7	35	7	0.0200679	0.0748936	0.999819	3.14	0.0346465	0.0602611	1.53335	2.71992	0.0102767	0.0177184	1.61486	3.68441	0.003739	0.00840112	1.16911	4.58797	0.376209	0.563228	-0.533536	-0.955525
0.439357	0.669027	1.06005	1.123	1.55876	0.918386	2.20038	1.29924	1.92979	1.168	1.68751	2.00396	2.58448	2.79348	2.62761	2.62854	-0.217591	0.189034	0.164786	-0.186065	establishment of localization;lipid metabolic process;lipid transport;metabolic process;primary metabolic process;protein transport;response to chemical stimulus;response to drug;response to stimulus;transport	macromolecular complex		18.5567	10.688	97	4.61	2	6	2	0.00531934	0.0381265	0.835318	4.26033	0.00206184	0.0075058	1.50665	5.17625	0.000229616	0.00102684	1.70977	7.82728	5.1e-07	3.47e-05	2.67099	22.4551	0.0769663	0.275116	-0.671333	-2.13228
-0.388355	-0.274041	0.568519	0.31034	0.994218	0.511974	2.37267	1.81147	3.2426	1.04684	1.94823	1.11769	0.464668	1.71238	1.54448	0.347099	-0.452057	0.343692	0.389567	-0.535332				27.5	13.183	120	7.12	4	9	4	0.740348	0.814109	0.117648	0.347126	0.0219316	0.0414087	1.48612	3.07037	0.0154587	0.0250404	1.90237	3.34795	0.047159	0.071038	1.08069	2.49005	0.0278822	0.222521	-1.36847	-2.8848
0.10165	0.611645	0.669934	1.45523	1.80694	0.851999	1.22651	1.99023	1.66948	2.78471	3.24853	2.488	2.60526	2.77379	3.10819	3.38184	-0.234465	0.201634	-0.207561	0.181421	biological adhesion;cell adhesion;cellular component organization;cellular process;cytoskeleton organization;organelle organization		Focal adhesion	11.1782	37.603	331	5.78	3	5	3	0.0544426	0.135049	0.724357	2.38437	0.00211624	0.00764351	1.48366	5.14952	0.000345984	0.00129705	2.56243	7.26476	7.7e-06	0.000117447	2.98201	14.1764	0.0948287	0.296787	-0.759305	-1.98148
1.08746	0.495695	1.25822	0.919149	1.68437	1.09559	0.953824	2.07142	1.26243	1.74502	1.98732	1.30976	1.13816	1.25882	1.26664	1.45101	-0.258425	0.219091	-0.270556	0.227741	biological regulation;biosynthetic process;cellular component assembly;cellular component organization;cellular homeostasis;cellular ion homeostasis;cellular macromolecular complex assembly;cellular metabolic process;cellular nitrogen compound metabolic process;cellular process;establishment of localization;heterocycle metabolic process;homeostatic process;hydrogen transport;ion transport;macromo…	cell part;intracellular membrane-bounded organelle;intracellular organelle;macromolecular complex;membrane;mitochondrion;organelle;plasma membrane;protein complex;proton-transporting two-sector ATPase complex	Collecting duct acid secretion;Epithelial cell signaling in Helicobacter pylori infection;ko05152;Lysosome;Oxidative phosphorylation;Phagosome;Rheumatoid arthritis;Vibrio cholerae infection	14.0288	93.151	834	6.43	8	11	8	0.00432472	0.0352605	0.960668	4.45095	0.00251869	0.00856766	1.47184	4.97324	0.000389018	0.00138696	1.59667	7.11022	0.000156707	0.000754448	1.29919	8.38411	0.147367	0.349071	-0.511169	-1.66303
0.410341	0.683472	0.595504	1.32884	1.9782	1.04754	0.961253	1.86671	2.15704	2.44731	2.66471	2.08712	1.71545	1.20602	1.46832	1.91418	-0.139236	0.126973	0.112366	-0.121863	biosynthetic process;cellular alkene metabolic process;cellular ketone metabolic process;cellular lipid metabolic process;cellular metabolic process;cellular process;lipid metabolic process;metabolic process;multi-organism process;organic acid metabolic process;primary metabolic process;response to biotic stimulus;response to stimulus;response to stress;small molecule metabolic process	cell part;cytoplasm;cytoskeleton;extracellular organelle;intracellular non-membrane-bounded organelle;intracellular organelle;membrane;organelle;vesicle		36.6197	15.922	142	5.4	9	32	9	0.0116767	0.0571442	0.759978	3.57761	0.00179939	0.00692072	1.46886	5.31755	4.69e-06	0.000147603	2.34449	15.4246	8.62e-05	0.00052057	1.58143	9.32459	0.0774013	0.275249	-0.708886	-2.1282
0.233888	0.437228	0.549916	0.764686	1.92372	0.91533	0.944109	2.06867	1.69109	2.56487	2.36625	1.68167	2.23542	2.13619	2.06005	2.42787	-0.136062	0.124328	0.124328	-0.136062	biological regulation;biosynthetic process;cell killing;cell proliferation;cellular alkene metabolic process;cellular ketone metabolic process;cellular lipid metabolic process;cellular metabolic process;cellular process;establishment of localization;immune system process;interspecies interaction between organisms;killing of cells of other organism;lipid metabolic process;metabolic process;multi-o…	cell part;cytosol;macromolecular complex;protein complex		17.9949	44.684	389	9.17	7	15	7	0.00948645	0.0505376	0.502296	3.75208	0.00363819	0.0108388	1.46882	4.61399	0.000131365	0.000734722	2.08184	8.6525	9.31e-07	4.44e-05	2.22075	20.2898	0.0258949	0.222033	-0.966528	-2.94157
0.569491	0.74932	1.32193	0.970117	1.9782	0.914564	1.11902	1.69064	0.328837	3.17393	0.871844	1.35445	3.24732	1.35332	2.41792	1.23573	-0.535332	0.389567	-0.00723156	0.0071955				13.5714	15.372	140	8.87	2	7	2	0.00937954	0.0504211	0.939164	3.76172	0.00334481	0.0102898	1.46206	4.69461	0.063287	0.0853562	1.46872	2.27437	0.00636453	0.0130241	2.10002	4.099	0.126876	0.33262	-0.522892	-1.77141
0.831066	0.598365	0.534062	1.02503	2.14143	1.41468	1.07176	1.06212	1.99458	2.81434	2.06178	1.22651	2.23174	2.73205	1.56365	1.87224	-0.312939	0.257011	-0.409278	0.318461	biological regulation;cellular process;immune system process;response to stimulus;signal transduction	cell part;cytosol;membrane;plasma membrane	B cell receptor signaling pathway	2.3399	91.032	812	5.2	2	3	2	0.0118223	0.0576529	0.783817	3.56732	0.00361738	0.0107923	1.45918	4.61946	0.00152741	0.00373968	2.06099	5.49116	0.000494507	0.00176306	2.13661	6.80226	0.0506777	0.247427	-0.675368	-2.437
0.682573	0.532068	0.725959	1.45418	2.03703	1.40108	0.704872	1.64985	1.8887	1.55434	1.56365	0.964953	1.29455	0.608809	0.993493	1.1375	-0.0335695	0.0328062	0.0538064	-0.0558913	biological regulation;cell activation;cell differentiation;cellular metabolic process;cellular process;developmental process;homeostatic process;immune system process;macromolecule metabolic process;metabolic process;primary metabolic process;protein folding;protein metabolic process;response to biotic stimulus;response to chemical stimulus;response to drug;response to stimulus	cell part;extracellular organelle;extracellular space;Golgi apparatus;intracellular membrane-bounded organelle;intracellular organelle;macromolecular complex;MHC protein complex;organelle;protein complex;vesicle	Antigen processing and presentation	14.2857	13.711	119	8	2	6	2	0.00643428	0.0423174	0.849406	4.08931	0.0021181	0.00764357	1.44892	5.14862	0.000252699	0.00108449	1.49362	7.6927	0.000507088	0.00178947	1.0093	6.77064	0.135533	0.340473	-0.599514	-1.72368
0.051024	0.24245	0.956057	1.72857	1.73985	0.570463	1.32999	2.12035	1.70664	2.2082	2.72792	2.16318	1.32481	1.33285	1.62106	1.71677	-0.152003	0.137504	0.128293	-0.140826				1.19234	354.926	3187	6.51	4	4	4	0.102286	0.202813	0.751284	1.92688	0.00545479	0.0144095	1.44692	4.2375	6.27e-05	0.00047648	2.20824	9.86211	2.34e-05	0.000233407	1.50563	11.7098	0.217983	0.414778	-0.695636	-1.37597
0.282143	0.584	0.659011	1.60692	1.68122	0.925999	1.20101	1.93244	2.08882	2.4444	2.89045	2.02998	2.419	1.88401	2.19535	2.13849	-0.0203405	0.0200577	0.0384361	-0.0394882	cellular component assembly;cellular component organization;cellular macromolecular complex assembly;cellular process;chromatin organization;chromosome organization;macromolecular complex assembly;multicellular organismal process;organelle organization	cell part;macromolecular complex;nucleosome		22.8972	21.991	214	10.99	8	34	6	0.0342169	0.101356	0.783351	2.72932	0.000754264	0.00419597	1.4355	6.28624	2.15e-05	0.000274324	2.36375	11.8839	1.22e-06	5.26e-05	2.15955	19.3925	0.124973	0.330134	-0.65215	-1.78233
0.695994	0.773996	0.827006	1.06557	1.2762	1.15251	0.92448	2.30889	1.75617	2.97838	2.10735	1.53506	1.461	0.986229	0.657183	1.19282	-0.0247366	0.0243196	0.134878	-0.148801	amine metabolic process;carbohydrate metabolic process;catabolic process;cellular metabolic process;cellular process;macromolecule metabolic process;metabolic process;nitrogen compound metabolic process;polysaccharide metabolic process;primary metabolic process;sulfur compound metabolic process	cell part;intracellular membrane-bounded organelle;intracellular organelle;lysosome;organelle;vacuole	Glycosaminoglycan degradation;Lysosome	8.27206	60.874	544	7.72	5	10	5	0.000142585	0.0103812	0.844227	8.52689	0.00390776	0.0113885	1.4191	4.54614	0.000631745	0.00191228	2.09782	6.499	0.000961478	0.00290403	1.0779	6.00363	0.119456	0.325504	-0.574876	-1.81493
0.42975	0.852798	0.425459	1.77189	1.74803	1.01792	1.18587	1.67129	1.83592	3.06661	2.77884	2.18713	2.76596	2.74868	2.96236	3.06057	-0.239566	0.205392	0.0143553	-0.0144996	biological adhesion;biological regulation;cell activation;cell adhesion;cell differentiation;cell motility;cellular component assembly;cellular component movement;cellular component organization;cellular membrane organization;cellular process;cytoskeleton organization;developmental process;establishment of localization;homeostatic process;immune system process;ion transport;locomotion;membrane fu…	cell part;cell projection;cytoplasmic membrane-bounded vesicle;cytoskeleton;endosome;extracellular organelle;intracellular membrane-bounded organelle;intracellular non-membrane-bounded organelle;intracellular organelle;macromolecular complex;membrane;neuron projection;organelle;protein complex;vesicle	ko05152;Phagosome	27.5488	51.033	461	6.48	15	56	15	0.0373098	0.10671	0.878553	2.66429	0.000414705	0.00303532	1.41436	7.02707	0.000151217	0.00078937	2.47571	8.43778	3.15e-07	3.27e-05	2.89297	24.3587	0.191634	0.390801	-0.535805	-1.47125
0.449957	0.769772	0.663572	1.1551	1.81311	1.14143	1.08338	1.584	1.92676	3.11603	2.44148	1.79369	2.47197	2.73704	2.22867	2.39808	-0.21927	0.190299	0.0143553	-0.0144996	biological regulation;cell activation;cellular process;establishment of localization;exocytosis;immune system process;multi-organism process;regulation of organelle organization;response to biotic stimulus;response to stimulus;response to stress;secretion;transport;vesicle-mediated transport	cell part;cytoskeleton;intracellular non-membrane-bounded organelle;intracellular organelle;macromolecular complex;organelle;protein complex		14.4809	125.24	1098	9.17	18	35	16	0.00403694	0.0345429	0.76688	4.51547	0.000350557	0.00283589	1.41276	7.24732	0.000297251	0.00117709	2.32677	7.46899	1.73e-06	5.85e-05	2.46622	18.2667	0.0306797	0.225746	-0.645882	-2.81189
0.147958	0.403813	0.00432164	0.104337	1.97306	0.981853	1.19472	1.09018	-0.33825	2.41143	1.25278	3.07108	1.50131	3.07331	1.29337	0.49774	-0.42082	0.325386	-0.833927	0.525066		cell part;macromolecular complex;protein complex		47.1014	46.808	414	4.89	22	135	6	0.449557	0.565181	0.266181	0.8087	0.0110837	0.0244277	1.41103	3.62102	0.0811619	0.106052	1.70033	2.09388	0.0353994	0.0553949	1.69251	2.70374	0.00314406	0.217464	-1.14484	-4.75452
0.368489	0.773996	0.428679	1.21599	1.82579	0.972325	1.2135	1.4526	1.64386	3.39575	2.63413	1.81844	2.93206	3.1152	2.87421	3.00666	-0.401635	0.313826	-0.0380063	0.0370308		cell part;cytosol;macromolecular complex;membrane;protein complex	Leishmaniasis;Leukocyte transendothelial migration;Osteoclast differentiation;Phagosome	18.5841	38.722	339	5.91	6	13	6	0.0258211	0.0860703	0.718984	2.94376	0.00102616	0.00491751	1.38825	5.92949	0.00141133	0.00351773	2.39524	5.57632	1.28e-06	5.32e-05	3.00423	19.2226	0.0458279	0.240437	-0.669264	-2.51122
0.295135	0.536053	0.0976109	0.252173	2.18015	0.898402	1.08338	1.06212	-0.207561	2.618	1.40054	3.54312	1.65168	3.32539	1.5008	0.633199	-0.504305	0.372952	-0.637109	0.440421		cell part;macromolecular complex;protein complex		38.817	59.274	541	5.55	27	97	2	0.252392	0.377315	0.377253	1.26616	0.0145834	0.03008	1.38802	3.39512	0.0667721	0.0893308	1.92054	2.23536	0.0255596	0.0420255	1.85978	2.95161	0.0167816	0.206657	-1.01077	-3.28195
0.418999	0.533065	0.516015	1.50995	1.8524	1.25761	0.871844	1.49108	1.62574	1.46624	1.55041	1.01935	1.25942	1.2552	0.683472	1.12697	0.00432164	-0.00433462	0.145351	-0.161653	catabolic process;cellular metabolic process;cellular process;immune system process;macromolecule metabolic process;metabolic process;primary metabolic process;protein metabolic process;proteolysis;proteolysis involved in cellular protein catabolic process	cell part;cytoplasm;intracellular membrane-bounded organelle;intracellular organelle;macromolecular complex;nucleus;organelle;protein complex	Proteasome	8.6758	23.31	219	5.01	2	6	2	0.029717	0.0928655	0.748586	2.83614	0.000697794	0.00403321	1.37231	6.37896	7.85e-05	0.000544168	1.41951	9.47848	0.000352056	0.0013629	1.08535	7.24165	0.106573	0.310587	-0.623728	-1.89727
0.847195	0.73292	0.350497	1.67175	1.61824	1.57483	1.41359	0.663572	1.33342	1.14143	1.57386	0.687061	1.21413	1.70044	1.01435	0.510962	-0.244685	0.209141	0.395063	-0.545824				11.2245	10.838	98	9.03	1	4	1	0.0355948	0.103444	0.947166	2.6996	0.0044657	0.012539	1.36413	4.42109	0.00496327	0.00958473	1.23052	4.32358	0.0121277	0.0223689	1.15655	3.54619	0.286032	0.480191	-0.416969	-1.1709
0.295135	0.847997	-0.171368	0.238787	3.38253	1.30626	0.560715	0.0328062	-0.181149	3.00971	0.70044	3.1177	2.93452	3.76998	0.933573	0.506907	-0.316528	0.259423	-0.444184	0.339137				16.6667	17.935	168	8.37	2	5	2	0.279316	0.406438	0.343175	1.18911	0.124146	0.174587	1.36112	1.78713	0.0929835	0.119802	1.70221	1.99566	0.0423788	0.0649453	2.07678	2.56923	0.231381	0.429058	-1.01794	-1.33148
0.27262	0.545968	0.812293	1.51197	1.52306	1.15121	0.827006	1.8887	2.11902	2.80033	2.62293	1.94523	2.16575	1.44148	1.8496	2.14893	-0.171368	0.153157	0.0799753	-0.0846703	anatomical structure development;biological regulation;cell development;cellular process;developmental process;response to stimulus;signal transduction			10.6762	97.891	843	6.55	9	13	9	0.0285802	0.0913072	0.791441	2.86589	0.00137428	0.0058375	1.35322	5.6052	3.32e-05	0.00033163	2.37761	11.0178	4.9e-05	0.000363063	1.90717	10.2975	0.161039	0.360276	-0.561778	-1.59854
0.473008	0.589764	0.66175	1.461	1.55434	1.06626	1.19409	1.54102	1.79202	2.39149	2.55508	2.12068	1.69911	1.50487	1.45418	1.67987	-0.161653	0.145351	-0.104697	0.0976109	alcohol metabolic process;amine metabolic process;biological regulation;biosynthetic process;carbohydrate metabolic process;cellular amino acid metabolic process;cellular component assembly;cellular component organization;cellular ketone metabolic process;cellular metabolic process;cellular nitrogen compound metabolic process;cellular process;macromolecular complex assembly;metabolic process;nitr…	extracellular organelle;organelle;vesicle	Alanine, aspartate and glutamate metabolism;Amino sugar and nucleotide sugar metabolism	12.7753	76.778	681	6.84	8	14	4	0.0147995	0.0636454	0.802228	3.38319	8.68e-05	0.00169039	1.34477	9.31348	1.91e-05	0.000265763	2.22067	12.1295	3.3e-06	7.57e-05	1.59036	16.3766	0.0788309	0.276541	-0.542546	-2.11496
0.831877	0.784923	0.54201	1.3584	1.42169	1.13356	1.18142	1.59836	1.51702	2.74006	2.39479	1.65581	2.2552	2.22743	2.10869	2.54547	-0.011588	0.0114957	0.206643	-0.24127	amine transport;anatomical structure development;biological regulation;cell communication;cell development;cell differentiation;cell motility;cellular component movement;cellular component organization;cellular process;developmental process;establishment of localization;exocytosis;homeostatic process;hormone transport;immune system process;locomotion;protein transport;regulation of protein modifi…	cell part;cytoplasm;extracellular organelle;Golgi apparatus;intracellular membrane-bounded organelle;intracellular organelle;lysosome;macromolecular complex;membrane;nucleus;organelle;plasma membrane;protein complex;receptor complex;vacuole;vesicle	B cell receptor signaling pathway;Chemokine signaling pathway;Epithelial cell signaling in Helicobacter pylori infection;Fc epsilon RI signaling pathway;Fc gamma R-mediated phagocytosis;Long-term depression	10.9375	58.623	512	7.11	6	16	3	0.00385665	0.0339811	0.887982	4.55859	7.97e-05	0.00167813	1.34244	9.4549	0.000499751	0.00162792	2.0856	6.78897	2.17e-06	6.39e-05	2.29288	17.5852	0.066667	0.261501	-0.454459	-2.2365
0.52306	0.613532	0.584962	1.30159	1.78827	0.999278	0.916859	1.6318	1.86196	2.27113	2.22064	1.59168	2.3505	2.05276	1.98331	2.40354	-0.126581	0.116365	-0.0892673	0.0840642	biological regulation;cell cycle;cellular metabolic process;cellular process;macromolecule metabolic process;macromolecule modification;metabolic process;phosphorus metabolic process;primary metabolic process;protein metabolic process;protein modification process;protein phosphorylation;regulation of cell cycle;regulation of mitotic cell cycle;regulation of protein modification process;response t…	cell part;cytoplasm;membrane;plasma membrane		11.789	111.807	967	8.09	12	23	10	0.00762252	0.0456471	0.75964	3.94024	0.00109187	0.00507988	1.33791	5.85946	2.44e-05	0.000285367	1.99021	11.6241	1.82e-06	5.73e-05	2.20138	18.1144	0.0897928	0.292038	-0.578267	-2.02086
0.507921	0.725959	0.760434	1.19787	1.75788	1.07793	0.986229	1.48646	2.59932	2.04159	1.57676	1.69421	1.69421	1.99494	1.8844	1.61589	-0.187707	0.166073	0.14274	-0.158429	aging;alcohol metabolic process;anatomical structure morphogenesis;biological regulation;biosynthetic process;catabolic process;cell differentiation;cellular component assembly;cellular component morphogenesis;cellular component organization;cellular homeostasis;cellular ion homeostasis;cellular lipid metabolic process;cellular localization;cellular membrane organization;cellular metabolic proces…	cell body;cell part;cell projection;cell surface;cytoplasm;endoplasmic reticulum;endosome;extracellular matrix;extracellular organelle;extracellular space;Golgi apparatus;intracellular membrane-bounded organelle;intracellular organelle;lysosome;macromolecular complex;membrane;neuron projection;neuronal cell body;nuclear envelope;organelle;plasma membrane;vacuole;vesicle	Alzheimer's disease	46.4744	35.731	312	5.27	21	161	21	0.00342925	0.0327912	0.807376	4.67061	0.000598121	0.00368279	1.33645	6.56577	0.000202733	0.000947457	1.9873	8.00519	8.08e-06	0.000119271	1.80669	14.0606	0.0618437	0.2582	-0.529077	-2.29118
0.126973	0.133564	0.302173	0.953079	2.01507	0.559736	1.67401	1.05172	0.763837	1.48852	1.17696	0.87342	1.39287	1.2762	1.53406	1.19912	-0.192645	0.169925	0.0621217	-0.0649175		cell part;extracellular organelle;intracellular membrane-bounded organelle;intracellular organelle;macromolecular complex;nucleosome;nucleus;organelle;vesicle	Systemic lupus erythematosus	17.6471	15.379	136	11.27	4	43	2	0.117293	0.221559	0.385326	1.82812	0.00714969	0.0175673	1.33151	3.99622	0.000980544	0.00266487	1.08206	5.9812	1.49e-05	0.000172431	1.35694	12.6617	0.0464652	0.241642	-0.946187	-2.501
0.798258	0.864731	0.934328	1.20038	1.75403	1.17249	1.03703	1.28983	1.90689	3.02148	2.49237	1.81024	2.55729	2.70686	2.44493	2.66585	-0.244685	0.209141	-0.018878	0.0186342	aging;biological adhesion;biological regulation;cell activation;cell adhesion;cell motility;cellular component movement;cellular process;developmental process;immune system process;locomotion;multicellular organismal development;multicellular organismal process;response to stimulus;signal transduction	cell part;cell surface;macromolecular complex;membrane;plasma membrane;protein complex;receptor complex	Amoebiasis;Cell adhesion molecules (CAMs);ko05152;Leishmaniasis;Leukocyte transendothelial migration;Malaria;Natural killer cell mediated cytotoxicity;Phagosome;Regulation of actin cytoskeleton;Rheumatoid arthritis;Staphylococcus aureus infection;Viral myocarditis	37.3698	84.762	768	7.23	27	82	26	0.000295821	0.014111	0.958371	7.47556	0.000339815	0.00278152	1.32229	7.28872	0.000232325	0.00103007	2.31669	7.81069	3.76e-07	3.32e-05	2.60268	23.6393	0.0881844	0.289988	-0.363922	-2.03391
0.674461	0.80488	0.491597	1.05589	1.89453	1.1903	0.833497	1.29337	1.96458	2.45154	1.77695	1.5435	1.99458	1.71896	1.19282	1.44943	-0.0484123	0.0468402	-0.0846703	0.0799753	biological regulation;cellular component organization;cellular process;cytoskeleton organization;organelle organization;regulation of organelle organization	cell part;cytoplasm;extracellular organelle;macromolecular complex;organelle;protein complex;vesicle	Bacterial invasion of epithelial cells;Fc gamma R-mediated phagocytosis;Pathogenic Escherichia coli infection;Regulation of actin cytoskeleton;Shigellosis	25	41.03	372	8.35	8	37	8	0.000903778	0.0209535	0.758273	6.07475	0.00112302	0.00517838	1.30449	5.82792	6.34e-05	0.000478969	1.93571	9.84362	0.000106173	0.000591436	1.59052	8.98639	0.0718683	0.269182	-0.546217	-2.18195
0.392867	0.6107	0.627607	1.2762	1.68392	0.941106	0.944858	1.55139	1.71061	2.65787	2.33228	1.61259	2.39149	2.41007	2.11503	2.52932	-0.166503	0.149259	0.14274	-0.158429	biological regulation;cell differentiation;cell proliferation;cellular metabolic process;cellular process;developmental process;macromolecule metabolic process;macromolecule modification;metabolic process;phosphorus metabolic process;primary metabolic process;protein dephosphorylation;protein metabolic process;protein modification process;response to stimulus;response to stress	cell part;cytoplasm;intracellular membrane-bounded organelle;intracellular organelle;nucleus;organelle	Adherens junction;B cell receptor signaling pathway;Jak-STAT signaling pathway;Leishmaniasis;Natural killer cell mediated cytotoxicity;T cell receptor signaling pathway	23.9804	69.535	613	7.75	15	40	15	0.0129588	0.0597546	0.735076	3.49155	0.000990907	0.00486658	1.28855	5.96921	0.000225862	0.00101883	2.08657	7.85064	1.39e-06	5.29e-05	2.36971	18.9641	0.0898645	0.291814	-0.553476	-2.02029
0.72334	1.7845	-0.0247366	0.805705	1.53953	0.892197	1.12961	1.4547	0.422233	3.65042	2.36541	3.60751	2.2919	2.30597	2.24428	1.87539	-0.330973	0.269033	-0.210897	0.183963	anatomical structure morphogenesis;developmental process;response to stimulus;response to stress	cell part;macromolecular complex;protein complex		50.9058	59.213	552	7.94	38	233	17	0.078754	0.169341	0.844422	2.11566	0.000889514	0.00459711	1.27623	6.09313	0.0167408	0.0267209	2.53361	3.2839	1.75e-05	0.000193481	2.2016	12.3141	0.322009	0.51596	-0.431808	-1.07908
0.578214	1.03069	0.881273	1.45365	1.61306	0.809003	0.940355	1.71853	1.39232	1.42385	1.68661	0.935837	1.31846	1.12499	1.19912	1.68122	0.0100636	-0.0101343	-0.0232697	0.0229004	biological regulation;cell activation;cellular component organization;cellular membrane organization;cellular process;cytokine production;endocytosis;establishment of localization;immune system process;membrane invagination;membrane organization;multicellular organismal process;multi-organism process;regulation of organelle organization;regulation of protein modification process;regulation of pro…	cell part;cytosol;extracellular region;intracellular membrane-bounded organelle;intracellular non-membrane-bounded organelle;intracellular organelle;macromolecular complex;mitochondrion;nucleolus;organelle;protein complex		30.0518	21.659	193	5.27	6	15	6	0.0016542	0.0255202	0.986066	5.40618	0.00152181	0.00623447	1.27035	5.49509	0.000127201	0.000719186	1.35976	8.70231	3.83e-05	0.000311918	1.33106	10.7517	0.371083	0.558981	-0.284279	-0.966579
0.922198	0.69332	0.324234	0.720716	2.0018	1.2857	0.711935	1.03351	1.90843	1.66448	1.06212	0.762987	1.17887	1.60976	0.734655	0.978196	-0.281036	0.235114	-0.00433462	0.00432164		cell part		11.7647	20.881	187	8.59	2	5	2	0.00605385	0.0407187	0.676601	4.14365	0.0049795	0.0135153	1.26972	4.32059	0.00305624	0.00645138	1.36099	4.7821	0.00177525	0.00468956	1.13685	5.33171	0.0964721	0.298108	-0.59312	-1.96909
0.482332	0.89375	-0.0679388	0.540027	1.28511	1.06764	0.126973	2.53082	1.52507	2.77146	1.89297	1.34936	3.29308	2.62176	1.47249	2.66198	-0.272297	0.228972	0.112366	-0.121863	anatomical structure formation involved in morphogenesis;biological regulation;catabolic process;cell communication;cell death;cellular component assembly;cellular component organization;cellular lipid metabolic process;cellular metabolic process;cellular nitrogen compound metabolic process;cellular process;cofactor metabolic process;death;developmental process;heterocycle metabolic process;homeo…	cell part;cytosol;endoplasmic reticulum;intracellular membrane-bounded organelle;intracellular non-membrane-bounded organelle;intracellular organelle;membrane;nucleolus;nucleus;organelle;plasma membrane	Mineral absorption;Porphyrin and chlorophyll metabolism	26.9896	32.985	289	6.54	6	17	6	0.0828556	0.173487	0.475248	2.07895	0.0468607	0.0771407	1.26584	2.49474	0.00132305	0.00335409	1.89792	5.64662	0.000695397	0.00227594	2.52553	6.38309	0.188569	0.388367	-0.790592	-1.48311
0.41792	0.836732	0.351628	1.04614	1.44202	1.22589	1.39122	0.992043	1.78031	1.43456	1.60976	2.04579	1.56706	1.92866	1.99313	1.88986	0.0496307	-0.0513992	-0.0380063	0.0370308	biological regulation;cell differentiation;cellular process;developmental process;immune system process;macromolecule metabolic process;metabolic process;primary metabolic process;protein metabolic process;response to chemical stimulus;response to stimulus;response to stress	extracellular region	Complement and coagulation cascades;Staphylococcus aureus infection;Systemic lupus erythematosus	6.10465	77.022	688	4.77	5	8	5	0.00769109	0.0457278	0.663792	3.93245	1.95e-05	0.00117332	1.26348	12.0835	1.31e-05	0.000219356	1.71829	12.9489	1.48e-06	5.44e-05	1.84536	18.7591	0.0218852	0.217802	-0.599686	-3.07203
0.503857	0.560715	0.66175	1.76892	1.37629	1.00072	1.21413	1.42653	1.20789	1.38736	1.64432	1.33342	1.19346	0.957543	0.941106	1.05589	-0.109359	0.10165	0.168642	-0.190997	cellular metabolic process;cellular process;establishment of localization;macromolecule metabolic process;metabolic process;peptide metabolic process;primary metabolic process;protein maturation;protein metabolic process;protein targeting;protein transport;transport	cell part;macromolecular complex;protein complex	Protein export	8.02469	18.088	162	9.6	2	3	2	0.0301622	0.0939737	0.881328	2.82483	6.36e-05	0.00154288	1.26193	9.83785	3.04e-05	0.000314425	1.40077	11.1914	5.35e-05	0.000382815	1.04451	10.14	0.272554	0.46624	-0.380606	-1.20784
0.588804	0.870266	0.415759	0.720716	1.86908	0.970854	0.654436	1.48285	1.71326	2.69622	1.81065	1.48646	2.37044	2.22959	1.53754	2.00648	-0.192645	0.169925	0.0271541	-0.027675	biological regulation;regulation of organelle organization	cell part;intracellular		13.3803	16.769	142	5.71	2	3	2	0.00173917	0.0258693	0.654697	5.35329	0.00422403	0.0120231	1.25012	4.47296	0.000420735	0.00145383	1.93245	7.0084	4.73e-05	0.000358155	2.04182	10.3612	0.0825856	0.282315	-0.595418	-2.0813
0.659925	0.594549	0.73292	1.24914	1.50843	0.807355	1.06902	1.60644	1.55189	2.02467	2.07073	1.47768	1.50284	1.18396	1.52807	1.83026	-0.0649175	0.0621217	0.0214797	-0.0218043				8.46561	129	1134	6.64	11	17	10	0.0017725	0.0259926	0.809914	5.33333	0.000589137	0.00366006	1.24859	6.58434	2.83e-05	0.000301851	1.78202	11.3306	3.01e-05	0.000279699	1.51206	11.2122	0.117135	0.323425	-0.438676	-1.8291
0.350497	0.706641	0.604071	1.46676	1.59024	1.10501	0.952334	1.29631	1.49723	1.91877	1.918	1.05866	1.65489	1.4844	1.48903	1.72509	-0.112475	0.104337	-0.0573917	0.0551957	anatomical structure development;anatomical structure formation involved in morphogenesis;behavior;biological regulation;cell activation;cell death;cellular process;death;developmental process;immune system process;multicellular organismal process;neurological system process;regulation of transport;response to biotic stimulus;response to chemical stimulus;response to drug;response to stimulus;res…	cell part;cell projection;cytoplasm;intracellular membrane-bounded organelle;intracellular organelle;macromolecular complex;neuron projection;nucleus;organelle;protein complex		15.6716	45.546	402	6.68	7	10	7	0.0186479	0.0728021	0.784575	3.19797	0.00014804	0.00198824	1.23856	8.46988	0.000275538	0.00113216	1.60075	7.57281	9.26e-07	4.52e-05	1.59093	20.308	0.152048	0.353897	-0.453982	-1.64032
0.978196	1.11503	0.375178	0.871844	1.63413	1.19849	0.952334	1.1447	2.34993	3.54646	2.12068	1.30801	3.42653	3.55888	2.39149	2.43189	-0.148801	0.134878	-0.049905	0.0482362	biological regulation;cell differentiation;cellular process;developmental process;response to stimulus;signal transduction	cell part		4.85437	33.819	309	7.23	2	3	2	0.00280753	0.0303418	0.838961	4.86536	0.000217883	0.00228337	1.23631	7.90181	0.00244322	0.00537898	2.33517	5.00374	8.97e-05	0.000531817	2.9561	9.25871	0.115578	0.321049	-0.397351	-1.83875
0.424385	0.819668	0.219091	0.968644	1.80694	1.26183	0.706641	1.0895	1.76171	1.10098	1.47093	1.0697	1.28392	1.49006	0.47923	0.818033	0.0745054	-0.0785637	0.263034	-0.321928	catabolic process;cell differentiation;cellular metabolic process;cellular process;developmental process;immune system process;macromolecule metabolic process;metabolic process;primary metabolic process;protein metabolic process;proteolysis;proteolysis involved in cellular protein catabolic process	cell part;cytoplasm;extracellular organelle;intracellular membrane-bounded organelle;intracellular organelle;macromolecular complex;nucleus;organelle;protein complex;vesicle	Proteasome	17.3913	30.55	276	7.42	4	8	4	0.0262565	0.0870323	0.623685	2.9309	0.00318846	0.00997144	1.23197	4.7409	0.000563061	0.00176089	1.36657	6.64014	0.00724504	0.0144344	1.03355	3.98461	0.0781305	0.275481	-0.608281	-2.12142
0.265437	0.390668	0.77905	1.5787	1.3225	0.813935	1.1375	1.58688	1.36961	2.04963	2.1696	1.76086	1.46624	1.54942	1.99059	2.18206	-0.199255	0.175046	0.0129263	-0.013043				8.84086	116.625	1018	8.47	9	17	9	0.0475477	0.12473	0.759545	2.48399	0.000495972	0.00338533	1.22129	6.79853	7.69e-05	0.00053838	1.84351	9.51323	7.49e-05	0.00047427	1.80316	9.55919	0.220483	0.417049	-0.461744	-1.36748
0.240009	0.566572	0.442545	1.24245	1.47457	0.843984	0.887525	1.65764	1.74545	2.15413	2.82008	1.87578	2.33571	1.84559	2.28924	2.5477	-0.0159575	0.015783	0.0524158	-0.0543922	locomotion;response to chemical stimulus;response to external stimulus;response to stimulus;response to stress	cell part;extracellular organelle;membrane;organelle;vesicle		22.0544	36.538	331	4.67	7	23	7	0.029006	0.0917492	0.623432	2.8546	0.00107647	0.0050708	1.21647	5.87542	0.000109506	0.000659579	2.1494	8.93723	5.29e-06	9.89e-05	2.2551	15.1131	0.0947635	0.297031	-0.593035	-1.98198
0.606916	1.15251	0.255803	0.874994	1.19156	0.935082	1.44148	1.20163	1.61447	2.35755	1.99928	1.93357	2.86967	2.9514	3.30947	2.65007	-0.260152	0.22033	0.181421	-0.207561		extracellular organelle;organelle;vesicle		3.89381	62.6	565	6.33	3	7	3	0.0180396	0.0709616	0.739046	3.22429	0.000310633	0.00265799	1.20893	7.40927	5.56e-05	0.000439583	1.99271	10.0716	3.94e-06	8.6e-05	2.96165	15.8939	0.0740353	0.27118	-0.469886	-2.16041
0.596458	0.586885	0.938098	0.916094	1.35163	0.728574	0.968644	1.78031	1.15316	1.63227	1.71545	1.3584	1.24184	1.19219	1.24062	1.33743	-0.0409719	0.0398403	0.0129263	-0.013043	anatomical structure development;cellular process;developmental process;establishment of localization;hydrogen transport;ion transport;transmembrane transport;transport	cell part;cell projection;centrosome;cytoplasmic membrane-bounded vesicle;endosome;extracellular organelle;intracellular membrane-bounded organelle;intracellular non-membrane-bounded organelle;intracellular organelle;macromolecular complex;membrane;microtubule organizing center;neuron projection;organelle;protein complex;vesicle	Collecting duct acid secretion;Epithelial cell signaling in Helicobacter pylori infection;ko05152;Lysosome;Oxidative phosphorylation;Phagosome;Rheumatoid arthritis;Vibrio cholerae infection	16.2393	40.275	351	5	6	20	6	0.000248956	0.0132457	0.759696	7.71353	0.00195054	0.00725334	1.2076	5.23353	2.92e-05	0.000307073	1.46513	11.2669	3.17e-08	1.88e-05	1.25333	35.8027	0.122989	0.328868	-0.447905	-1.79389
0.299831	0.738984	-0.340075	1.04124	0.0607391	0.599318	1.68527	2.45259	1.53306	2.30071	2.95177	2.10601	1.06281	1.31383	2.26514	2.24732	-0.0740006	0.0703893	0.151859	-0.169745	biological regulation;cellular process;multi-organism process;response to biotic stimulus;response to chemical stimulus;response to stimulus	cell part;intracellular membrane-bounded organelle;intracellular organelle;mitochondrion;organelle		8.51582	48.025	411	5.57	3	4	3	0.203199	0.321738	0.44037	1.42804	0.0679259	0.104598	1.20485	2.2229	0.000313545	0.00121836	2.22826	7.39667	0.00168462	0.00448728	1.72765	5.3869	0.260378	0.454211	-0.764484	-1.24259
0.422233	0.67084	0.786596	0.818033	1.68616	0.936591	0.432959	1.70973	1.69777	2.81332	2.12565	1.4163	2.07073	2.18935	1.65581	1.76723	-0.187707	0.166073	0.107018	-0.115597	alcohol metabolic process;biological regulation;carbohydrate metabolic process;catabolic process;cellular homeostasis;cellular metabolic process;cellular process;generation of precursor metabolites and energy;homeostatic process;metabolic process;phosphorus metabolic process;primary metabolic process;small molecule metabolic process	cell part;cytosol;intracellular membrane-bounded organelle;intracellular organelle;macromolecular complex;mitochondrion;organelle;protein complex	Amino sugar and nucleotide sugar metabolism;Butirosin and neomycin biosynthesis;Carbohydrate digestion and absorption;Fructose and mannose metabolism;Galactose metabolism;Glycolysis / Gluconeogenesis;Insulin signaling pathway;Starch and sucrose metabolism;Streptomycin biosynthesis;Type II diabetes mellitus	9.30736	100.189	924	5.48	8	25	8	0.00150898	0.0250491	0.681979	5.50418	0.00975835	0.0220573	1.19891	3.72812	0.0006851	0.00203519	2.02081	6.40099	1.45e-05	0.000170781	1.92833	12.7196	0.16041	0.359839	-0.516936	-1.60139
0.0398403	0.54201	-0.152003	-0.0862011	1.9568	0.927517	0.633199	0.970854	-0.261881	2.52832	0.667211	2.29484	1.67582	3.25384	0.744161	0.199123	-0.514573	0.378512	-0.448115	0.341417		cell part;macromolecular complex;protein complex		46.8031	44.347	391	4.79	20	110	7	0.630868	0.724634	0.146602	0.506057	0.020174	0.0388862	1.18278	3.13585	0.102333	0.130671	1.36781	1.92655	0.0752654	0.105954	1.52892	2.14847	0.019644	0.211747	-1.03618	-3.15682
0.646163	1.07382	0.654436	1.27322	1.25761	1.27381	1.32999	0.757877	2.47041	2.63529	2.1551	1.77104	3.17935	3.31484	3.19661	2.70177	-0.114035	0.105678	0.197865	-0.229382	biological regulation;circulatory system process;multicellular organismal process;regulation of protein modification process;response to stimulus;response to stress	cell part;extracellular space;intracellular membrane-bounded organelle;intracellular organelle;organelle		26.7442	47.745	430	6.52	10	69	3	0.00247157	0.0290567	0.921878	4.99216	0.000410642	0.00303772	1.16479	7.03982	4.18e-05	0.00036997	2.26793	10.5865	1.57e-06	5.66e-05	3.10811	18.5773	0.28185	0.475479	-0.242913	-1.1822
0.31034	0.469886	0.720716	1.13881	0.935837	0.790772	1.15769	1.74803	1.44996	1.87696	2.09491	1.39342	1.70531	1.50944	1.68527	1.86592	0.0114957	-0.011588	0.16092	-0.181149	biological adhesion;biological regulation;cell adhesion;cell differentiation;cell motility;cell recognition;cellular component movement;cellular component organization;cellular membrane organization;cellular process;cytoskeleton organization;developmental process;locomotion;membrane invagination;membrane organization;organelle organization;regulation of transport	cell part;membrane;plasma membrane	Osteoclast differentiation	5.69745	55.656	509	7.44	3	7	3	0.0139152	0.0620947	0.66502	3.43327	0.00193785	0.00723208	1.16316	5.24029	8.59e-05	0.00057411	1.70889	9.32971	2.86e-06	7.11e-05	1.69657	16.78	0.12272	0.328784	-0.498144	-1.79547
0.619178	0.879706	0.27262	0.824564	1.95308	1.06281	0.655352	0.944109	1.84479	2.75596	1.64893	1.01935	2.31238	2.28777	1.43563	1.65627	-0.164884	0.147958	0.00432164	-0.00433462	biological regulation;cell recognition;cellular process;response to stimulus;signal transduction	cell leading edge;cell part;membrane		5.00238	238.792	2099	7.03	12	16	11	0.00503629	0.0376587	0.653252	4.31021	0.0068432	0.017026	1.15807	4.03476	0.0024654	0.00541057	1.82149	4.99467	0.000162511	0.000772533	1.92724	8.32968	0.156491	0.356441	-0.504821	-1.61939
0.405992	0.9568	0.57918	1.13027	1.59072	0.710173	0.919912	1.36177	1.68706	3.25701	2.01935	1.52507	2.50258	2.64916	2.52331	2.48207	-0.200913	0.176323	-0.104697	0.0976109	biological regulation;cell death;cellular metabolic process;cellular process;death;macromolecule metabolic process;macromolecule modification;metabolic process;phosphorus metabolic process;primary metabolic process;protein metabolic process;protein modification process;protein phosphorylation;response to stimulus;signal transduction	cell part;cytoskeleton;intracellular membrane-bounded organelle;intracellular non-membrane-bounded organelle;intracellular organelle;membrane;nucleus;organelle;plasma membrane		2.42588	42.106	371	5.14	1	2	1	0.0062027	0.0415852	0.77598	4.12195	0.00190085	0.00715838	1.15356	5.2603	0.00182445	0.00425842	2.13004	5.30307	1.79e-07	3.24e-05	2.5472	26.7705	0.198497	0.398916	-0.377583	-1.44532
0.380729	0.615416	0.517024	1.34596	1.72028	0.901495	1.1551	0.789103	1.37184	3.08831	2.17025	1.71984	2.38543	2.48156	2.51979	2.75168	-0.251539	0.214125	0.0071955	-0.00723156	biological adhesion;biological regulation;cell adhesion;cell differentiation;cellular component organization;cellular lipid metabolic process;cellular metabolic process;cellular process;cytoskeleton organization;developmental process;establishment of localization;lipid metabolic process;membrane docking;metabolic process;organelle organization;primary metabolic process;protein transport;regulatio…	cell part;cytoplasm		16	39.97	350	8.32	6	11	6	0.0219535	0.0786082	0.724146	3.06959	0.00235811	0.00818242	1.15086	5.03946	0.00156065	0.00380759	2.09692	5.46812	8.28e-07	4.14e-05	2.54398	20.6979	0.204017	0.403368	-0.426711	-1.42506
0.681674	0.725959	0.755315	0.894527	1.26544	0.782409	1.45996	1.07382	2.0165	1.57483	1.85599	1.2969	2.54523	1.98149	1.87971	2.07656	-0.0262051	0.0257376	0.138814	-0.153607	alcohol metabolic process;amine metabolic process;anatomical structure morphogenesis;biological regulation;biosynthetic process;catabolic process;cellular component assembly;cellular component organization;cellular lipid metabolic process;cellular metabolic process;cellular nitrogen compound metabolic process;cellular process;developmental process;establishment of localization;glycerol ether meta…	extracellular organelle;macromolecular complex;organelle;vesicle	PPAR signaling pathway	30.3922	11.432	102	6.65	3	18	3	5.49e-05	0.0094917	0.768184	10.0946	0.000327726	0.00270929	1.14922	7.33716	5.96e-05	0.00046196	1.68987	9.95132	1.09e-05	0.000145209	2.12456	13.3529	0.0456306	0.240009	-0.381037	-2.51441
-0.45799	0.646163	0.375178	1.68527	0.788268	0.434028	1.99349	1.32135	1.13356	2.32279	2.75211	2.98859	2.55434	2.52281	3.83592	3.82965	0.155749	-0.174621	-0.239566	0.205392	aging;anatomical structure development;biological regulation;biosynthetic process;cell activation;cellular process;developmental process;lipid metabolic process;metabolic process;primary metabolic process;response to chemical stimulus;response to endogenous stimulus;response to stimulus;response to stress	extracellular matrix;extracellular organelle;extracellular space;organelle;proteinaceous extracellular matrix;vesicle		4.14747	23.778	217	8.09	1	2	1	0.254038	0.378685	0.575416	1.26125	0.0184481	0.0360451	1.14755	3.2065	0.00164955	0.00395245	2.31253	5.40917	0.000178138	0.000819591	3.19894	8.19362	0.344224	0.53483	-0.57213	-1.02655
0.496718	0.790772	0.457332	0.884403	1.53556	0.984772	0.77989	1.26963	1.73855	2.30276	1.87381	1.45733	1.66767	1.5435	1.16992	1.41954	0.00432164	-0.00433462	-0.0938791	0.0881417	biological regulation;cellular component organization;cellular process;cytoskeleton organization;organelle organization;regulation of organelle organization	cell part;cell projection;cytoplasm;extracellular organelle;macromolecular complex;organelle;protein complex;vesicle	Bacterial invasion of epithelial cells;Fc gamma R-mediated phagocytosis;Pathogenic Escherichia coli infection;Regulation of actin cytoskeleton;Shigellosis	34.4371	16.31	151	5.67	6	14	6	0.00109386	0.0221439	0.658744	5.85741	0.000511494	0.00345716	1.1439	6.75978	5.03e-05	0.000412501	1.84455	10.2503	1.34e-05	0.000164353	1.45159	12.8935	0.0483204	0.244847	-0.485156	-2.47209
0.744161	0.69332	0.722466	0.760434	1.71414	0.978196	0.651683	1.20602	1.50894	2.50741	1.38017	0.90766	2.24275	2.20508	1.61918	1.92105	-0.0724828	0.0690147	0.146655	-0.163268	biological regulation;cell differentiation;cellular component organization;cellular membrane organization;cellular metabolic process;cellular process;cytoskeleton organization;developmental process;endocytosis;establishment of localization;exocytosis;immune system process;macromolecule metabolic process;macromolecule modification;membrane invagination;membrane organization;metabolic process;organ…	cell part;cell projection;cytoplasmic membrane-bounded vesicle;cytoskeleton;cytosol;Golgi apparatus;intracellular membrane-bounded organelle;intracellular non-membrane-bounded organelle;intracellular organelle;lysosome;nucleus;organelle;vacuole;vesicle	Chemokine signaling pathway;Fc gamma R-mediated phagocytosis	17.7481	59.116	524	7.46	10	20	6	4.78e-05	0.00990861	0.735115	10.3437	0.00275489	0.00914624	1.14253	4.88406	0.00367628	0.00747138	1.58107	4.60407	1.64e-05	0.000184976	2.00204	12.4503	0.118572	0.323945	-0.407413	-1.8203
0.740712	0.773152	0.872632	1.09018	1.41305	0.637842	1.11836	1.37016	1.68257	1.92714	1.92903	1.51298	1.66857	1.45996	1.38957	1.52155	-0.00723156	0.0071955	-0.077041	0.0731346	cellular component organization;cellular membrane organization;cellular process;endocytosis;establishment of localization;membrane invagination;membrane organization;protein transport;transport;vesicle-mediated transport	cell part;cytoplasmic membrane-bounded vesicle;extracellular organelle;intracellular membrane-bounded organelle;intracellular organelle;membrane;nucleoplasm;organelle;vesicle		6.07903	36.526	329	6.32	3	7	3	4.94e-05	0.00932658	0.870154	10.281	0.000752575	0.0041922	1.13584	6.28889	3.01e-06	0.000123565	1.76392	16.6385	4.92e-07	3.52e-05	1.5109	22.5919	0.221223	0.416739	-0.265687	-1.36499
0.409255	0.738119	1.10769	0.722466	1.69377	1.12565	0.151859	1.53903	0.54201	1.84238	1.33857	1.53057	1.12763	1.10769	1.14078	1.71853	-0.110916	0.102994	0.0676387	-0.0709666	biological regulation;cellular component organization;cellular homeostasis;cellular process;homeostatic process;regulation of organelle organization	cell part;cell projection;extracellular organelle;organelle;vesicle		10.7527	10.47	93	5.14	1	5	1	0.00266967	0.0302708	0.747195	4.9152	0.0180262	0.0353873	1.13039	3.22488	0.0034484	0.00708108	1.31619	4.66526	0.00018798	0.000857273	1.27647	8.11481	0.346167	0.536443	-0.383195	-1.02209
0.27858	0.476122	0.134878	1.09018	1.63645	0.665393	0.901495	1.24306	1.41143	1.6731	1.3724	1.00504	1.26664	1.6722	0.982583	0.992043	-0.168123	0.15056	0.205392	-0.239566	catabolic process;immune system process;macromolecule metabolic process;metabolic process;primary metabolic process;protein catabolic process;protein maturation;protein metabolic process;proteolysis	cell part;endosome;extracellular organelle;intracellular membrane-bounded organelle;intracellular organelle;organelle;vesicle	Lysosome	2.51256	42.993	398	4.86	1	2	1	0.0769972	0.167385	0.507873	2.13199	0.00331295	0.0102297	1.12453	4.70384	0.000237186	0.00104382	1.37843	7.78148	0.000740027	0.00238255	1.2413	6.30885	0.0841303	0.28478	-0.61666	-2.06791
0.386259	0.413594	0.316146	0.930548	1.34199	0.992769	0.861558	1.22404	1.55139	2.19409	2.18682	1.52356	1.5656	1.65764	1.47041	1.78618	-0.152003	0.137504	0.207893	-0.242977	biological regulation;cellular metabolic process;cellular nitrogen compound metabolic process;cellular process;immune system process;macromolecule metabolic process;metabolic process;mRNA metabolic process;mRNA processing;multi-organism process;nitrogen compound metabolic process;nucleobase-containing compound metabolic process;primary metabolic process;response to biotic stimulus;response to sti…	cell part	Hepatitis C	4.60705	83.169	738	6.44	4	6	4	0.0261358	0.0867707	0.524033	2.93444	0.000352379	0.00284508	1.11748	7.24044	0.000135397	0.000745223	1.87636	8.60598	1.46e-05	0.000170791	1.63235	12.7071	0.0158159	0.210371	-0.593451	-3.32953
0.528071	1.56023	-0.307573	0.653519	1.27322	0.535057	1.05728	1.49927	-0.0101343	3.83572	2.46205	3.44679	2.0545	2.31383	2.14012	1.91648	-0.384584	0.303342	-0.153607	0.138814		cell part;macromolecular complex;protein complex		57.2354	50.746	463	5.12	31	303	22	0.175329	0.289195	0.632569	1.53649	0.00484956	0.0133018	1.11521	4.34487	0.0311697	0.045854	2.45761	2.79986	1.81e-05	0.000197631	2.13024	12.2412	0.308985	0.503451	-0.482645	-1.11128
0.458382	0.695103	0.678973	1.17377	1.42546	0.895303	1.11703	1.00288	1.65855	2.32049	1.8213	1.27739	1.82944	1.67446	1.68212	1.94897	-0.0892673	0.0840642	0.0426443	-0.0439433	biological regulation;cellular process;response to stimulus;signal transduction			15.3614	73.629	664	5.4	10	13	8	0.00290148	0.0305613	0.753182	4.83297	9.4e-05	0.00173341	1.11179	9.18275	0.000195314	0.0009306	1.77106	8.05913	4.09e-07	3.33e-05	1.78538	23.304	0.106926	0.31118	-0.358612	-1.89488
0.250962	0.530071	0.395063	1.03633	1.48182	1.03139	0.714575	1.20602	1.53157	2.01863	1.78241	1.54052	1.5656	1.49825	1.23082	1.43829	0.0908535	-0.0969617	-0.0558913	0.0538064	biological regulation;cell death;cell motility;cellular component movement;cellular component organization;cellular membrane organization;cellular process;cytoskeleton organization;death;endocytosis;establishment of localization;locomotion;membrane invagination;membrane organization;organelle organization;transport;vesicle-mediated transport	cell part;cell projection;cytoskeleton;intracellular non-membrane-bounded organelle;intracellular organelle;membrane;neuron projection;organelle;synapse	Endocytosis	7.61636	78.038	709	7.55	6	11	5	0.0199463	0.0749114	0.555154	3.14479	0.000554197	0.00356025	1.1105	6.65979	8.72e-06	0.00019053	1.72033	13.8763	2.73e-06	6.86e-05	1.43529	16.9147	0.0557132	0.252412	-0.555345	-2.36746
0.527071	0.194087	0.851999	0.230203	1.13685	1.09559	1.20226	0.846393	2.10869	0.10165	1.45943	1.44679	1.88636	2.69443	1.4678	1.62574	0.263034	-0.321928	0.175046	-0.199255				0.349548	373.183	3433	6.23	1	4	1	0.06459	0.149748	0.471616	2.25953	0.000517899	0.003461	1.09105	6.74419	0.0265995	0.0398944	1.29992	2.92092	0.000739038	0.00238307	1.93936	6.31043	0.0112757	0.218664	-0.619432	-3.60669
-0.027675	0.857583	0.24245	0.784085	1.15381	0.777367	1.17121	1.23818	1.53007	1.60455	1.60312	1.42331	1.88049	2.36905	2.47949	2.23634	0.0186342	-0.018878	0.155749	-0.174621	aging;biological regulation;coagulation;developmental process;immune system process;macromolecule metabolic process;metabolic process;multicellular organismal process;primary metabolic process;protein metabolic process;regulation of body fluid levels;response to stimulus;response to stress	extracellular organelle;extracellular space;organelle;vesicle	Complement and coagulation cascades	12.6984	55.576	504	5.83	6	16	6	0.0815128	0.172415	0.46889	2.09076	0.000122318	0.00188707	1.08992	8.76317	1.27e-06	0.0001074	1.54504	19.2594	4.92e-06	9.46e-05	2.24612	15.2999	0.0400235	0.235934	-0.621028	-2.6118
0.563646	0.336855	0.243669	0.797428	1.25882	0.728574	1.08406	1.23818	0.916094	1.1776	1.65352	1.2969	1.55533	1.08134	1.92941	2.09051	0.0143553	-0.0144996	0.202888	-0.236163	biological regulation;cellular process;immune system process;regulation of transport;response to abiotic stimulus;response to biotic stimulus;response to chemical stimulus;response to heat;response to stimulus;response to stress	cell part;cell surface;extracellular organelle;extracellular space;macromolecular complex;membrane;organelle;plasma membrane;protein complex;receptor complex;vesicle	Amoebiasis;Hematopoietic cell lineage;ko05152;MAPK signaling pathway;Pathogenic Escherichia coli infection;Phagosome;Regulation of actin cytoskeleton;Toll-like receptor signaling pathway	13.172	40.029	372	5.52	4	6	4	0.0179941	0.0708496	0.493755	3.2263	0.00038051	0.00297386	1.08576	7.13916	0.000377707	0.00136779	1.26938	7.14886	0.000450286	0.00164787	1.6725	6.92119	0.0145507	0.208225	-0.592009	-3.39694
0.473008	0.464668	0.16221	1.60217	1.55336	1.40654	1.20539	0.173767	2.35389	1.97893	0.635058	0.583038	1.20351	1.72901	0.945608	0.335712	-0.0513992	0.0496307	0.0384361	-0.0394882				20.5128	13.122	117	9.04	2	7	2	0.0778013	0.168427	0.67622	2.12447	0.0133395	0.0281581	1.08547	3.46781	0.022839	0.0348847	1.38843	3.03877	0.0110076	0.0206238	1.05417	3.62677	0.393121	0.5773	-0.40925	-0.91987
0.16221	0.430821	0.360645	1.38128	1.25822	0.599318	0.738119	1.64108	1.31325	2.60999	2.06039	1.33857	2.02467	2.09592	1.90342	2.26694	-0.195946	0.172487	0.299831	-0.378944	biological regulation;cell motility;cellular component movement;cellular process;immune system process;locomotion;response to chemical stimulus;response to external stimulus;response to stimulus	cell part;cytoplasm;intracellular membrane-bounded organelle;intracellular organelle;membrane;nucleus;organelle;plasma membrane		2.41875	141.494	1323	7.59	3	3	3	0.10066	0.20074	0.609383	1.93843	0.009251	0.0211408	1.08483	3.77347	0.00182079	0.00425226	1.85619	5.30517	2.05e-05	0.000215565	2.09838	11.9787	0.237986	0.435853	-0.475445	-1.3104
0.404903	0.448901	0.27739	1.09424	1.32481	0.857583	1.27083	0.801573	1.614	3.23848	2.6311	2.10635	2.5758	2.96088	2.72552	2.58256	-0.321928	0.263034	0.0648829	-0.0679388	carbohydrate metabolic process;metabolic process;primary metabolic process	cell part;membrane	Glycolysis / Gluconeogenesis	6.65323	53.885	496	5.8	3	4	3	0.0408858	0.113042	0.571845	2.59592	0.00106344	0.00504376	1.07919	5.88915	0.000618488	0.00188591	2.41297	6.52483	1.95e-06	6.03e-05	2.72668	17.9105	0.0677283	0.263423	-0.507341	-2.22502
0.340277	0.258217	0.687061	0.960512	0.851199	1.14012	0.919912	1.36008	0.995665	1.25459	2.06592	1.79784	0.938098	1.06902	0.827006	1.39287	0.0745054	-0.0785637	0.0271541	-0.027675	developmental process;multicellular organismal development;multicellular organismal process	cell part;cytoplasmic membrane-bounded vesicle;extracellular organelle;Golgi apparatus;intracellular membrane-bounded organelle;intracellular organelle;organelle;vesicle		25.1101	24.698	227	8.29	6	10	6	0.0145402	0.063185	0.562662	3.39753	0.000111298	0.00184754	1.06897	8.91152	0.000820616	0.00232938	1.52965	6.18694	0.000161695	0.000769534	1.05789	8.3372	0.0438476	0.241336	-0.506313	-2.54394
0.378512	0.537048	0.49774	1.30626	1.23205	0.829444	0.85599	1.29278	1.32366	2.34113	1.86473	1.43883	1.81721	2.03422	1.75916	1.85639	0.112366	-0.121863	-0.0014434	0.00144187	biological regulation;cellular metabolic process;cellular process;macromolecule metabolic process;macromolecule modification;metabolic process;phosphorus metabolic process;primary metabolic process;protein metabolic process;protein modification process;protein phosphorylation;regulation of transport;response to stimulus;signal transduction	cell part;cytosol;membrane;plasma membrane		2.95139	65.92	576	8	2	5	2	0.0199039	0.0748878	0.682265	3.14646	0.000195798	0.0022262	1.05494	8.05553	0.00031475	0.0012219	1.74446	7.39149	3.01e-07	3.29e-05	1.86912	24.5355	0.177702	0.377026	-0.372675	-1.52665
0.474046	0.719841	0.575312	0.741575	1.02219	0.685267	1.52657	0.939603	1.65627	1.56657	1.26243	1.54052	2.19061	2.70465	2.32998	2.13947	-0.139236	0.126973	0.175046	-0.199255		extracellular space		20.0667	167.019	1500	6.9	31	145	31	0.00133891	0.0240539	0.636812	5.63361	0.0018812	0.00711017	1.05253	5.27112	2.06e-05	0.000269379	1.51557	11.9727	5.9e-06	9.99e-05	2.3503	14.8371	0.0681874	0.26348	-0.415714	-2.22011
-0.0573917	0.0313951	0.575312	1.30217	1.11969	0.421156	1.03562	1.57434	0.90458	0.621993	1.57966	1.28511	0.933573	0.57918	1.14861	1.69866	-0.210897	0.183963	-0.155213	0.140124	biological regulation;catabolic process;cellular component assembly;cellular component organization;cellular metabolic process;cellular nitrogen compound metabolic process;cellular process;heterocycle metabolic process;immune system process;macromolecular complex assembly;metabolic process;multi-organism process;nitrogen compound metabolic process;nucleobase-containing compound catabolic process;…	cell part;membrane;nucleoplasm;plasma membrane		18.5484	71.609	620	8.06	11	20	11	0.199742	0.318451	0.473378	1.44071	0.00658512	0.0165425	1.04821	4.06875	0.00315001	0.00660897	1.10834	4.75268	0.0050153	0.0106845	1.10051	4.31403	0.193397	0.392661	-0.574831	-1.46451
0.0772429	0.439357	0.956057	1.12697	1.0895	0.401631	0.960512	1.6731	1.31673	1.50386	2.02892	1.36849	1.30568	0.989866	1.26604	1.44042	-0.171368	0.153157	-0.24127	0.206643	biological regulation;cellular process;response to stimulus;signal transduction	cell part;cytoplasm		5.66038	74.805	689	6.6	3	6	3	0.0467486	0.123571	0.663117	2.49651	0.010408	0.0232596	1.0444	3.67373	0.00021721	0.000991664	1.56771	7.90622	0.000137724	0.000697869	1.26371	8.57985	0.323814	0.518052	-0.381279	-1.0747
0.173767	0.206643	0.567545	0.54498	1.64432	1.02077	0.547943	0.922959	1.49927	2.21537	1.87696	0.611645	1.95977	1.66448	1.20539	1.45891	0.116365	-0.126581	0.171207	-0.194295	immune system process;response to stimulus	cell part;cytoskeleton;intracellular non-membrane-bounded organelle;intracellular organelle;organelle		5.66265	91.356	830	7.11	5	8	5	0.0333247	0.0999983	0.38156	2.74925	0.00530722	0.0141731	1.04232	4.2624	0.00473021	0.00919455	1.55914	4.36782	0.000133291	0.000681227	1.58046	8.63008	0.0389302	0.234485	-0.660763	-2.63248
0.506907	0.613532	0.428679	1.15769	1.15445	0.843984	0.9115	1.21226	1.32423	2.42975	1.97893	1.58159	1.94411	1.96791	1.86869	1.97893	-0.192645	0.169925	-0.00433462	0.00432164	biological regulation;cell motility;cellular component movement;cellular component organization;cellular process;cytoskeleton organization;locomotion;metabolic process;organelle organization;response to chemical stimulus;response to external stimulus;response to stimulus;signal transduction	cell part;extracellular organelle;intracellular;membrane;organelle;vesicle	Bacterial invasion of epithelial cells;Shigellosis	34.0314	21.295	191	8.12	6	19	5	0.00920688	0.0500112	0.682385	3.77754	0.000113223	0.00186459	1.03623	8.8844	0.000346272	0.00129579	1.83431	7.26366	2.76e-07	3.1e-05	1.94559	24.8952	0.108462	0.313235	-0.353847	-1.88459
0.124328	0.199123	0.478195	1.05728	1.11703	0.821302	0.902267	1.21847	1.27262	1.73898	1.68706	1.44467	1.16992	1.15121	1.04544	1.3505	-0.136062	0.124328	-0.364014	0.290424	biological regulation;cellular process;cytokine production;multicellular organismal process;response to chemical stimulus;response to stimulus;response to stress;signal transduction	cell part;cytoplasm;extracellular space;intracellular membrane-bounded organelle;intracellular organelle;membrane;nucleus;organelle;plasma membrane	Apoptosis;Chagas disease (American trypanosomiasis);ko05152;Leishmaniasis;Measles;Neurotrophin signaling pathway;Toll-like receptor signaling pathway;Toxoplasmosis	1.73536	51.036	461	5.73	1	4	1	0.106415	0.207921	0.486061	1.89833	0.000917184	0.0046646	1.0361	6.05777	0.000133344	0.000735874	1.55716	8.62947	0.000264329	0.00110693	1.2006	7.63015	0.0546048	0.250121	-0.550037	-2.38219
0.360645	0.382944	1	1.22897	1.10635	0.685267	0.889863	1.37462	0.968644	1.32941	1.42921	1.32826	0.975997	0.821302	1.31615	1.38515	-0.320126	0.261832	-0.129734	0.119024	biological regulation;cellular component assembly;cellular component organization;cellular macromolecular complex assembly;cellular membrane organization;cellular process;endocytosis;establishment of localization;exocytosis;interspecies interaction between organisms;locomotion;macromolecular complex assembly;membrane fusion;membrane invagination;membrane organization;multicellular organismal proc…	cell part;cell surface;cytosol;endosome;extracellular organelle;intracellular membrane-bounded organelle;intracellular organelle;macromolecular complex;membrane;mitochondrion;organelle;plasma membrane;protein complex;vesicle	SNARE interactions in vesicular transport	31	11.313	100	8.84	3	11	3	0.0244902	0.0839953	0.760391	2.98461	0.00191834	0.00717866	1.03128	5.25079	0.0002342	0.00103507	1.28113	7.79935	0.000878627	0.00270698	1.1419	6.10739	0.345429	0.5361	-0.270885	-1.02378
0.483364	0.538041	0.648005	0.992043	1.19661	0.957543	0.863145	1.07724	1.20852	1.64016	1.60597	1.39616	1.18396	0.891419	1.01364	1.14339	-0.101598	0.0949117	-0.0014434	0.00144187	biological regulation;cell maturation;cellular metabolic process;cellular nitrogen compound metabolic process;cellular process;developmental maturation;developmental process;macromolecule metabolic process;metabolic process;mRNA metabolic process;mRNA processing;nitrogen compound metabolic process;nucleobase-containing compound metabolic process;primary metabolic process;RNA metabolic process;RNA…	cell part;intracellular membrane-bounded organelle;intracellular organelle;nucleus;organelle		8.03059	56.68	523	9.13	4	15	3	0.00149678	0.0249464	0.667036	5.51289	1.69e-05	0.00118944	1.02531	12.3851	1.01e-05	0.000196189	1.46437	13.5392	9.55e-06	0.000133889	1.05978	13.6628	0.038009	0.233685	-0.358271	-2.65039
0.27023	1.3173	0.196607	1.40762	0.921436	1.25822	0.870266	1.02928	2.05102	0.928276	1.78618	1.58352	4.28666	4.1865	4.5181	3.69198	-0.153607	0.138814	0.0635029	-0.0664274	anatomical structure development;anatomical structure morphogenesis;developmental process;immune system process;multicellular organismal process;multi-organism process;response to abiotic stimulus;response to biotic stimulus;response to chemical stimulus;response to drug;response to endogenous stimulus;response to external stimulus;response to extracellular stimulus;response to heat;response to s…	cell part;endoplasmic reticulum;extracellular space;Golgi apparatus;intracellular membrane-bounded organelle;intracellular organelle;organelle		44.6686	38.539	347	6.54	16	112	16	0.0527442	0.132179	0.802371	2.40763	7.87e-05	0.00169165	1.02423	9.47576	0.00068059	0.0020247	1.59168	6.40893	5.1e-07	3.53e-05	4.17524	22.4575	0.535863	0.699318	-0.221858	-0.656485
0.186501	0.734655	0.75873	1.21661	1.10366	0.757877	0.956057	1.24671	0.982583	3.05207	2.24519	1.23389	2.51046	2.71655	2.72443	2.6227	-0.129734	0.119024	0.0229004	-0.0232697	biological regulation;cell death;cellular component organization;cellular membrane organization;cellular process;death;establishment of localization;immune system process;lipid transport;membrane organization;multi-organism process;plasma membrane organization;response to biotic stimulus;response to stimulus;response to stress;transport	cell part;cytosol;extracellular matrix;Golgi apparatus;intracellular membrane-bounded organelle;intracellular non-membrane-bounded organelle;intracellular organelle;membrane;nucleolus;organelle;plasma membrane		12.2388	36.687	335	4.93	5	10	5	0.0154161	0.0648195	0.726894	3.35017	0.000124356	0.00189735	1.01885	8.73743	0.00779128	0.014046	1.8812	3.92119	2.69e-08	1.86e-05	2.6463	36.8001	0.260884	0.454902	-0.291954	-1.24112
0.226508	0.798258	0.386259	0.803227	1.07724	0.84318	1.15445	0.965692	1.71809	1.87578	1.83471	1.45733	2.70951	2.79639	3.05745	2.70199	-0.132894	0.121679	0.102994	-0.110916	amine metabolic process;carbohydrate metabolic process;macromolecule metabolic process;metabolic process;nitrogen compound metabolic process;polysaccharide metabolic process;primary metabolic process;response to chemical stimulus;response to stimulus;response to stress	cell part;cytoplasm;extracellular organelle;membrane;organelle;plasma membrane;vesicle		27.0096	103.691	933	6.2	26	119	26	0.0134633	0.061197	0.558348	3.46024	4.2e-05	0.0013944	1.01493	10.5782	5.82e-06	0.000151838	1.72626	14.871	2e-07	3.08e-05	2.82112	26.2781	0.0299568	0.224811	-0.456579	-2.83002
0.252173	0.552869	0.371837	1.21661	1.14274	0.637842	0.808179	1.40108	1.06764	2.96846	1.99023	1.87303	1.97856	2.69198	2.84679	2.95792	-0.334607	0.271426	-0.100051	0.09356	cellular process;establishment of localization;exocytosis;secretion;transport;vesicle-mediated transport	cell part;endosome;intracellular membrane-bounded organelle;intracellular organelle;lysosome;membrane;organelle;vacuole		5.69853	123.377	1088	6.65	6	9	6	0.0498524	0.127945	0.615791	2.44909	0.00322326	0.0100425	1.01488	4.73038	0.00284906	0.00608836	1.99226	4.8509	4.88e-05	0.000362976	2.63623	10.3044	0.1963	0.396806	-0.399089	-1.45353
0.249749	0.520045	0.313826	1.42062	1.28865	0.768079	0.798258	1.14796	1.26484	2.51979	1.87421	1.34823	2.36569	2.57797	2.36709	2.34199	-0.261881	0.221568	0.133564	-0.147202	cellular component organization;cellular membrane organization;cellular process;membrane organization;mitosis;nuclear division;organelle fission;organelle organization	cell part;cytoplasm;macromolecular complex;membrane;nuclear pore;protein complex		8.70968	70.679	620	9.57	6	18	6	0.0726193	0.161161	0.639547	2.17441	0.0010653	0.00504104	1.01422	5.88718	0.00128968	0.00328154	1.76526	5.6746	1.32e-06	5.26e-05	2.42667	19.1319	0.258477	0.452608	-0.374678	-1.24814
1.37184	1.33514	-0.739372	1.81517	1.06281	0.557778	1.18523	1.2135	4.47968	2.95382	1.55729	3.76299	2.52206	3.08236	1.40327	2.50157	-0.168123	0.15056	0.0758749	-0.0800879	biological regulation;immune system process;multi-organism process;response to biotic stimulus;response to stimulus;response to stress	extracellular region	Asthma	11.4537	25.113	227	6	3	14	3	0.150215	0.259207	0.951137	1.64913	0.000980034	0.0048476	1.01028	5.98179	0.00230475	0.00513957	3.19389	5.0626	0.00056309	0.00192648	2.38276	6.64008	0.923703	0.954999	-0.0591385	-0.0998672
0.182692	0.390668	0.54893	1.0229	1.0036	0.666302	1.39012	0.952334	1.24732	0.808179	1.47353	1.91073	0.846393	0.963474	1.6581	1.19975	-0.186065	0.164786	0.0786098	-0.0831412	aging;anatomical structure development;biological regulation;developmental process;immune system process;macromolecule metabolic process;metabolic process;primary metabolic process;protein metabolic process;response to chemical stimulus;response to endogenous stimulus;response to stimulus;response to stress	macromolecular complex;protein complex	Chagas disease (American trypanosomiasis);Complement and coagulation cascades;Prion diseases;Staphylococcus aureus infection;Systemic lupus erythematosus	16.2055	26.573	253	9	4	10	4	0.0320601	0.0975437	0.54275	2.77851	0.000970267	0.00482229	1.00954	5.99323	0.00134956	0.00340467	1.36639	5.62496	0.000976818	0.00293753	1.17338	5.98554	0.0915046	0.293692	-0.466791	-2.00723
0.108357	0.325386	1.61306	0.999278	0.877352	0.447844	0.795767	1.88206	1.10501	1.55729	2.08746	1.69777	0.919149	0.846393	1.29219	1.40108	-0.0634092	0.0607391	0.0758749	-0.0800879	anatomical structure morphogenesis;biological regulation;cell motility;cellular component morphogenesis;cellular component movement;cellular component organization;cellular process;developmental process;establishment or maintenance of cell polarity;immune system process;locomotion;metabolic process;response to chemical stimulus;response to external stimulus;response to stimulus;signal transduction	cell cortex;cell part;cell projection;cytoplasm;macromolecular complex;membrane;protein complex		3.58586	224.897	1980	8.34	8	15	8	0.0681944	0.155413	0.763241	2.22004	0.0180242	0.0354001	1.00248	3.22497	0.000233805	0.00103442	1.6136	7.80173	0.000228288	0.000995163	1.11643	7.83549	0.621564	0.769538	-0.239234	-0.520183
0.259423	0.809003	0.485427	1.07314	1.07588	0.718088	1.04893	1.14405	1.7891	2.77336	2.64155	1.45101	1.93433	2.08304	1.85838	1.99059	-0.158429	0.14274	0.0799753	-0.0846703	catabolic process;lipid metabolic process;metabolic process;primary metabolic process	cell part;intracellular membrane-bounded organelle;intracellular organelle;lysosome;organelle;vacuole		17.0909	62.987	550	8.6	11	30	11	0.013704	0.0616161	0.661843	3.44575	0.00014652	0.00198065	1.00183	8.48551	0.000595451	0.00183318	2.16885	6.57126	4.08e-07	3.39e-05	1.97168	23.3144	0.144178	0.34646	-0.339989	-1.6789
-0.880976	-0.166503	-1.16488	-0.479955	-1.46594	-1.02915	-0.870387	-0.915936	-1.43831	-2.04097	-1.1456	-1.42275	-1.56918	-0.831358	-1.74178	-0.619271	-0.046921	0.0454429	0.475085	-0.713119	cellular process;establishment of localization;lipid transport;transmembrane transport;transport	cell part;membrane		11.0837	184.775	1624	7.25	16	32	16	0.112105	0.215386	-0.613202	-1.86077	0.0113863	0.0248701	-1.01047	-3.59855	0.00337069	0.00696285	-1.45203	-4.68718	0.0219286	0.0369483	-1.13052	-3.07048	0.175052	0.374274	0.397272	1.53764
-0.237864	-0.215915	-0.166503	-0.659723	-1.2723	-0.610433	-0.610433	-1.61706	-1.26534	-3.27928	-2.96578	-2.73696	-1.56491	-1.34373	-1.46993	-1.35107	-0.0709666	0.0676387	0.186501	-0.21424	cellular metabolic process;cellular process;macromolecule metabolic process;macromolecule modification;metabolic process;primary metabolic process;protein metabolic process;protein modification process;response to DNA damage stimulus;response to stimulus;response to stress	cell part;intracellular membrane-bounded organelle;intracellular organelle;nucleus;organelle		25.969	28.625	258	8.41	7	17	7	0.0722539	0.160693	-0.312234	-2.17806	0.00853893	0.0199194	-1.01979	-3.84201	0.00135725	0.00341576	-2.55408	-5.61877	8.13e-06	0.000119694	-1.42464	-14.0435	0.0425265	0.239464	0.707554	2.56665
-0.24127	-0.500218	-0.168123	-0.488026	-1.46196	-0.96016	-0.571321	-1.1488	-1.78587	-3.05889	-2.75633	-2.38836	-1.78587	-1.40354	-1.21424	-1.22432	-0.0846703	0.0799753	0.260628	-0.318326	biological adhesion;cell adhesion;cellular process;multicellular organismal process;muscle contraction	cell part;macromolecular complex;protein complex		36.3929	68.694	621	6.81	26	166	26	0.0670656	0.153599	-0.333811	-2.23217	0.00380965	0.0111732	-1.01996	-4.57021	0.000169888	0.000855627	-2.48177	-8.26365	0.000258707	0.00108998	-1.3914	-7.65998	0.0153519	0.210266	0.686151	3.35354
-0.648372	-0.384584	-0.444184	-0.865122	-0.899695	-0.375197	-0.873027	-1.99424	-0.828793	-1.45403	-3.44222	-3.13289	-1.30757	-0.828793	-1.71312	-1.38836	-0.176251	0.157044	0.227741	-0.270556	alcohol metabolic process;carbohydrate metabolic process;cell differentiation;cellular metabolic process;cellular process;developmental process;metabolic process;phosphorus metabolic process;primary metabolic process;small molecule metabolic process			11.8227	23.561	203	6.73	2	3	2	0.0131689	0.0603212	-0.57006	-3.47835	0.0307063	0.0547856	-1.02003	-2.81123	0.0145535	0.0238158	-2.19898	-3.39678	0.00106693	0.00315592	-1.29395	-5.88546	0.256125	0.450389	0.449975	1.25506
-0.384584	-0.137648	-0.046921	-0.793357	-1.46594	-1.17462	-1.3696	-0.163268	-1.67577	-3.22432	-3.29336	-2.77596	-1.55216	-1.76611	-1.89432	-1.32916	0.151859	-0.169745	0.164786	-0.186065	metabolic process	cell part;intracellular membrane-bounded organelle;intracellular organelle;mitochondrion;organelle		28.866	10.856	97	9.26	3	7	3	0.137557	0.244166	-0.330836	-1.71296	0.0167797	0.0334306	-1.03356	-3.28204	0.000398359	0.00140458	-2.73256	-7.07927	4.85e-05	0.000362317	-1.62565	-10.3141	0.0863339	0.288011	0.702728	2.04923
-0.526992	-0.628163	-0.136062	-0.771028	-1.49818	-0.687335	-0.844251	-1.191	-1.68966	-3.01159	-3.03505	-2.72738	-1.60384	-1.31833	-1.5951	-1.31833	0.0496307	-0.0513992	0.288063	-0.360305	multicellular organismal process;muscle contraction	cell part;macromolecular complex;protein complex	Calcium signaling pathway	57.5	18.084	160	4.2	8	61	7	0.04067	0.11267	-0.497058	-2.59986	0.00371471	0.0109958	-1.03669	-4.59417	0.000279534	0.00113843	-2.59742	-7.55301	9.43e-05	0.000549663	-1.44039	-9.17717	0.0547224	0.250384	0.539629	2.38061
-0.409278	-0.558517	-0.293359	-0.424688	-1.68966	-1.15521	-0.298673	-1.18115	-1.88364	-3.01159	-3.662	-2.48197	-1.662	-1.17137	-1.21424	-1.25498	-0.367732	0.292782	0.324234	-0.41889		cell part;extracellular organelle;membrane;organelle;vesicle		6.06061	33.254	297	8.35	3	9	3	0.121248	0.226454	-0.379059	-1.80418	0.0257606	0.0471994	-1.03877	-2.94557	0.000731456	0.00214072	-2.7174	-6.3227	0.00148796	0.00409215	-1.28325	-5.51925	0.0656135	0.261823	0.659713	2.24809
-0.880976	-0.680382	-0.520769	-0.72977	-1.52284	-0.894322	-0.76366	-1.04692	-1.72261	-2.38836	-2.27928	-1.89432	-1.62593	-1.191	-1.31833	-1.13289	-0.253257	0.215368	0.115033	-0.125006	biological regulation;cellular process;response to chemical stimulus;response to endogenous stimulus;response to stimulus;signal transduction	cell part;cytoplasm;endosome;Golgi apparatus;intracellular membrane-bounded organelle;intracellular organelle;membrane;organelle;plasma membrane		13.0112	60.554	538	8.54	7	21	7	0.00185119	0.0263097	-0.691009	-5.28788	0.00184923	0.00705359	-1.04497	-5.28898	3.71e-05	0.000353984	-2.05918	-10.8092	0.000146765	0.000727688	-1.30507	-8.48298	0.0991755	0.302409	0.353962	1.94915
-0.818579	-0.828793	-0.883635	-1.25154	-1.4112	-0.584241	-1.15521	-1.27928	-1.2723	-2.25154	-2.47393	-1.89432	-1.44222	-1.28983	-1.53533	-1.74662	0.157044	-0.176251	-0.685014	0.462576	carbohydrate metabolic process;metabolic process;primary metabolic process	cell part;dystrophin-associated glycoprotein complex;macromolecular complex;membrane;plasma membrane;protein complex		38.6243	62.165	567	7.83	21	87	21	0.015944	0.0661676	-0.885225	-3.32304	0.0140738	0.0293351	-1.04707	-3.42404	0.00179236	0.00420957	-1.91261	-5.32165	0.0015516	0.00421685	-1.44309	-5.47434	0.468458	0.640772	0.161847	0.773751
-0.352916	-0.388355	-0.537424	-0.550043	-1.42663	-0.915936	-0.646112	-1.28279	-1.29336	-2.7084	-2.54793	-2.152	-1.48197	-1.12343	-1.08927	-1.00578	-0.101598	0.0949117	0.27739	-0.343732	biological adhesion;biological regulation;cell adhesion;cellular component organization;cellular process;extracellular matrix organization;extracellular structure organization;locomotion;response to chemical stimulus;response to external stimulus;response to stimulus	cell part;cell projection;extracellular organelle;laminin complex;macromolecular complex;membrane;neuron projection;organelle;plasma membrane;protein complex;vesicle		25.0561	343.637	3121	6.19	76	193	76	0.0216734	0.0782128	-0.438927	-3.07962	0.00319866	0.00998828	-1.04961	-4.73781	0.00075628	0.00219326	-2.15717	-6.28307	0.000490229	0.00175082	-1.15686	-6.81322	0.0160469	0.210077	0.610681	3.31787
-1.93788	-1.72738	-0.117161	0.0468402	-2.32916	-1.55216	-0.237864	-0.101598	-2.04692	-2.9105	-0.0649175	-0.21927	-2.09542	-2.26535	-0.307573	-0.345565	-0.0985055	0.0922074	0.0143553	-0.0144996	aging;alcohol metabolic process;amine metabolic process;amine transport;biosynthetic process;cellular amino acid metabolic process;cellular aromatic compound metabolic process;cellular ketone metabolic process;cellular metabolic process;cellular nitrogen compound metabolic process;cellular process;developmental process;establishment of localization;heterocycle metabolic process;metabolic process;…	cell body;cell part;cell projection;cytoplasm;cytoplasmic membrane-bounded vesicle;extracellular organelle;intracellular;intracellular membrane-bounded organelle;intracellular organelle;neuron projection;neuronal cell body;organelle;vesicle	Betalain biosynthesis;Histidine metabolism;Indole alkaloid biosynthesis;Isoquinoline alkaloid biosynthesis;Phenylalanine metabolism;Tryptophan metabolism;Tyrosine metabolism	12.0833	54.018	480	6.96	5	8	5	0.125061	0.230361	-0.932284	-1.78182	0.0976384	0.142275	-1.05358	-1.96042	0.110314	0.139659	-1.30879	-1.87238	0.058812	0.0858493	-1.25186	-2.32787	0.876497	0.926742	0.1213	0.162168
-0.751465	-0.556393	-0.430509	-0.894322	-1.486	-0.99137	-0.790859	-0.994241	-1.43051	-2.20423	-2.50635	-2.31473	-1.5187	-1.34008	-1.62149	-1.0862	0.0496307	-0.0513992	0.168642	-0.190997	biological regulation;biosynthetic process;cell cycle;cell differentiation;cellular metabolic process;cellular nitrogen compound metabolic process;cellular process;developmental process;macromolecule metabolic process;macromolecule modification;metabolic process;nitrogen compound metabolic process;nucleobase-containing compound metabolic process;peptidyl-amino acid modification;phosphorus metabol…	cell part;cytoplasm;intracellular membrane-bounded organelle;intracellular organelle;mitochondrion;nucleoplasm;organelle	Amyotrophic lateral sclerosis (ALS);Chagas disease (American trypanosomiasis);Epithelial cell signaling in Helicobacter pylori infection;Fc epsilon RI signaling pathway;GnRH signaling pathway;Hepatitis C;ko05152;Leishmaniasis;Leukocyte transendothelial migration;MAPK signaling pathway;MAPK signaling pathway - yeast;Neurotrophin signaling pathway;NOD-like receptor signaling pathway;Osteoclast diff…	18.2561	41.958	367	6.29	7	23	6	0.00223071	0.0280529	-0.652141	-5.09574	0.000706847	0.00406854	-1.05959	-6.36353	0.000145911	0.000777317	-2.10793	-8.49184	6.11e-05	0.000418743	-1.38559	-9.90533	0.0644066	0.26026	0.407446	2.2616
-0.621489	-0.650635	-0.448115	-1.1016	-1.33643	-0.91866	-0.935117	-1.07097	-1.60823	-2.79586	-2.53952	-2.44222	-1.22432	-1.38458	-1.59074	-1.36587	0.120352	-0.131313	0.0894982	-0.0954196	biological regulation	cell part;cytoplasm;cytoskeleton;intracellular non-membrane-bounded organelle;intracellular organelle;organelle	Cardiac muscle contraction;Dilated cardiomyopathy;Hypertrophic cardiomyopathy (HCM)	75.3521	32.817	284	4.7	37	508	17	0.0037923	0.0339182	-0.701238	-4.57453	9.49e-05	0.00171944	-1.06107	-9.16728	0.000116349	0.000681991	-2.34224	-8.8415	8.14e-06	0.000118983	-1.38716	-14.0408	0.0781145	0.275659	0.359834	2.12156
-0.929611	-0.867752	-0.579922	-0.888969	-1.60823	-1.04692	-0.84944	-0.867752	-1.5951	-3.32193	-2.699	-1.87303	-1.87832	-1.32554	-1.1488	-1.11092	-0.139236	0.126973	0.339137	-0.444184	anatomical structure formation involved in morphogenesis;biological regulation;cellular component assembly;cellular component organization;cellular process;cytoskeleton organization;developmental process;multicellular organismal process;muscle contraction;organelle organization;regulation of organelle organization	cell part;cytoplasm;intracellular membrane-bounded organelle;intracellular organelle;nucleus;organelle		24.5125	40.455	359	5.05	10	21	10	0.00566796	0.0394665	-0.787236	-4.20284	0.00489297	0.0133943	-1.06376	-4.33668	0.00156641	0.00381938	-2.34294	-5.46419	0.00158185	0.00426277	-1.33657	-5.45373	0.205084	0.4049	0.276523	1.42121
-0.454032	-0.302226	-0.42082	-0.567041	-1.42663	-1.11092	-0.590745	-1.20423	-1.59074	-2.61706	-2.77596	-2.5649	-1.53952	-1.27928	-1.35845	-1.1976	-0.0985055	0.0922074	0.273814	-0.33825	biological regulation;carbohydrate metabolic process;catabolic process;cellular homeostasis;cellular ion homeostasis;cellular metabolic process;cellular process;energy reserve metabolic process;generation of precursor metabolites and energy;homeostatic process;macromolecule metabolic process;metabolic process;polysaccharide metabolic process;primary metabolic process;response to chemical stimulus…	cell part;cytoplasm;endoplasmic reticulum;intracellular membrane-bounded organelle;intracellular organelle;organelle		37.1734	97.212	842	7.33	33	186	23	0.0257424	0.0861538	-0.418346	-2.94612	0.00288942	0.00939005	-1.06545	-4.83706	0.000216318	0.000991956	-2.36948	-7.9121	0.000116931	0.000622931	-1.32603	-8.83367	0.012913	0.210979	0.6471	3.49447
-0.479955	-0.475936	-0.564905	-1.1047	-1.32916	-1.02034	-0.708396	-1.24469	-1.24811	-2.1016	-2.44222	-2.30045	-1.36587	-1.12658	-1.33279	-1.16165	-0.134477	0.123004	0.155749	-0.174621	anatomical structure development;biosynthetic process;carbohydrate metabolic process;cellular metabolic process;cellular process;developmental process;energy reserve metabolic process;generation of precursor metabolites and energy;macromolecule metabolic process;metabolic process;polysaccharide metabolic process;primary metabolic process	cell part;cytoplasm;membrane	Insulin signaling pathway;Starch and sucrose metabolism	15.1762	84.019	738	6.18	11	26	11	0.00960273	0.0505728	-0.648787	-3.74174	0.000603012	0.00368014	-1.06806	-6.55579	0.000370472	0.00135578	-2.01551	-7.17428	2.17e-05	0.00022445	-1.23914	-11.8593	0.0866956	0.28806	0.419272	2.04621
-0.378944	-0.58208	-0.258425	-0.459973	-1.59946	-1.0145	-0.637109	-1.15521	-1.82113	-3.33643	-3.09542	-2.59946	-1.84684	-1.41504	-1.30757	-1.1976	-0.171368	0.153157	0.295135	-0.37146				36.1374	187.486	1688	6.48	61	203	61	0.0544343	0.135109	-0.396222	-2.38448	0.00502396	0.013565	-1.07794	-4.31245	0.000331386	0.00126402	-2.68947	-7.32228	0.000485705	0.00173915	-1.41813	-6.82493	0.0175848	0.206149	0.681715	3.24461
-0.865122	-0.985645	-0.432455	-0.852042	-1.57347	-0.870387	-0.929611	-1	-1.75146	-2.27928	-1.71312	-1.82623	-1.61706	-1.5951	-1.55216	-1.0862	0.166073	-0.187707	0.212881	-0.249822	cellular component organization;cellular process;cytoskeleton organization;organelle organization	cell part;intracellular membrane-bounded organelle;intracellular organelle;nucleus;organelle		25	31.746	288	6.05	7	23	7	0.00395245	0.0343872	-0.769172	-4.5354	0.00172266	0.00674437	-1.07872	-5.36333	4.12e-05	0.000369568	-1.87788	-10.6123	0.000160237	0.000766112	-1.44798	-8.35073	0.17689	0.376266	0.30955	1.53
-0.727379	-0.803393	-0.524915	-0.883635	-1.36216	-0.988504	-0.78339	-1.191	-1.55216	-2.25154	-2.48197	-2.08927	-1.54793	-1.34008	-1.43051	-0.994241	0.0342158	-0.0350469	0.0703893	-0.0740006	anatomical structure development;anatomical structure formation involved in morphogenesis;biological regulation;cellular component assembly;cellular component organization;cellular localization;cellular membrane organization;cellular process;cytoskeleton organization;developmental process;localization;macromolecular complex assembly;macromolecule metabolic process;membrane organization;metabolic …	cell part;cytoplasm;cytosol;intracellular membrane-bounded organelle;intracellular non-membrane-bounded organelle;intracellular organelle;macromolecular complex;membrane;nucleus;organelle;plasma membrane;protein complex		14.3727	94.067	821	6.1	11	23	11	0.000120953	0.0100391	-0.73372	-8.7807	0.000160972	0.00203669	-1.08015	-8.34389	4.52e-05	0.000391547	-2.09262	-10.4438	3.85e-05	0.000311562	-1.32708	-10.7392	0.0565161	0.252467	0.346432	2.35699
-1.09234	-0.652901	-1.07704	-0.590745	-1.32916	-1.1078	-1.00578	-1.03209	-0.988504	-1.76611	-2.15843	-1.80591	-1.29336	-0.823677	-1.51046	-0.734563	0.0881417	-0.0938791	-0.00868222	0.00863037	aging;anatomical structure development;behavior;biological regulation;cellular component organization;cellular process;developmental process;metabolic process;regulation of transport;response to chemical stimulus;response to drug;response to endogenous stimulus;response to oxidative stress;response to stimulus;response to stress;signal transduction	cell part;cell projection;macromolecular complex;membrane;neuron projection;protein complex	Chagas disease (American trypanosomiasis);Long-term depression;Melanogenesis;Toxoplasmosis	14.4068	40.043	354	5.53	5	14	4	0.000874564	0.0213497	-0.85181	-6.11276	9.95e-06	0.00100732	-1.11726	-13.5665	0.000525318	0.00168475	-1.67829	-6.72639	0.00121639	0.00349103	-1.08907	-5.73906	0.133461	0.337927	0.265453	1.73483
-0.761213	-0.567041	-0.584241	-0.362158	-1.4344	-0.720232	-0.974262	-1.36216	-1.67116	-3.2109	-3.18443	-3.01159	-1.36587	-1.69432	-2.14561	-1.66658	0.0827026	-0.0877334	0.0854246	-0.0908029		cell part;lipid particle;membrane;plasma membrane		55.3405	141.175	1395	9.04	9	24	9	0.00104229	0.0218459	-0.566061	-5.91184	0.000690444	0.00401871	-1.12016	-6.39166	0.000304821	0.0012002	-2.76692	-7.43484	5.2e-05	0.000375436	-1.71549	-10.1901	0.0250491	0.21839	0.5541	2.96717
-1.11716	-0.83908	-0.364014	-0.749038	-1.49411	-1.09851	-0.859876	-1.1943	-1.68501	-2.94342	-2.88897	-2.699	-1.83136	-1.57347	-1.46594	-1.33279	-0.052895	0.051024	0.359521	-0.479955	cellular metabolic process;cellular process;metabolic process;one-carbon metabolic process;phosphorus metabolic process;response to chemical stimulus;response to oxidative stress;response to stimulus;response to stress;small molecule metabolic process	cell part;cytosol	Nitrogen metabolism	51.9231	29.413	260	7.37	13	334	13	0.0195355	0.074242	-0.736747	-3.16119	0.00201598	0.00739728	-1.13112	-5.19941	0.000316332	0.00122347	-2.52352	-7.38473	0.000294047	0.00119403	-1.52031	-7.48375	0.100791	0.303983	0.394373	1.9375
-0.323733	-0.535332	-0.260152	-0.668868	-1.33643	-0.971431	-0.891643	-1.38458	-1.64837	-2.07704	-2.13289	-2.22432	-1.31115	-0.773492	-1.47393	-1.25498	-0.0877334	0.0827026	0.226508	-0.268817				2.25989	79.071	708	5.34	2	4	1	0.0225797	0.0802274	-0.435186	-3.04766	0.000464236	0.00328208	-1.13419	-6.88227	1.98e-05	0.000264307	-2.00882	-12.0518	0.00065905	0.00218281	-1.19155	-6.44771	0.0043085	0.235267	0.699	4.45446
-0.477944	-0.862496	-0.125006	-1	-1.52284	-0.965784	-0.803393	-1.39593	-1.55639	-3.32193	-2.93236	-2.54793	-1.76611	-1.9885	-1.68038	-1.46196	0.27858	-0.345565	-0.101598	0.0949117	biological regulation;cell differentiation;cellular process;developmental process;multicellular organismal development;multicellular organismal process;regulation of cell cycle;regulation of mitotic cell cycle;regulation of transport	cell part;cytoplasm;intracellular membrane-bounded organelle;intracellular organelle;membrane;nucleus;organelle;plasma membrane		45.3571	31.882	280	8.37	16	147	16	0.0461702	0.123219	-0.597944	-2.50571	0.0018147	0.00696025	-1.15357	-5.30868	0.000686748	0.00203863	-2.57124	-6.39811	6.18e-05	0.000421412	-1.70582	-9.88572	0.0776857	0.275788	0.555625	2.12555
-0.913216	-0.666576	-0.610433	-1.00868	-1.52699	-0.968605	-0.897006	-1.36587	-1.46196	-2.01159	-2.02915	-2.02915	-1.35107	-1.23447	-1.30045	-1.00868	-0.0350469	0.0342158	0.141433	-0.15682				11.6031	75.658	655	6.55	7	24	7	0.000438373	0.0165386	-0.795672	-6.95553	0.000366131	0.0028997	-1.18556	-7.18981	1.82e-05	0.000260048	-1.87891	-12.2251	1.65e-05	0.000184598	-1.21961	-12.4373	0.0736456	0.270229	0.389892	2.16423
-0.50226	-0.554273	-0.237864	-0.703689	-1.43831	-1.17788	-1.50635	-0.727379	-1.62593	-3.35107	-2.9771	-2.699	-2.26535	-1.64386	-1.73216	-1.85726	-0.00578236	0.00575937	0.222805	-0.263612	anatomical structure development;biological regulation;biosynthetic process;cell differentiation;cellular aromatic compound metabolic process;cellular metabolic process;cellular nitrogen compound metabolic process;cellular process;developmental process;heterocycle metabolic process;metabolic process;nitrogen compound metabolic process;nucleobase-containing compound metabolic process;nucleobase-co…	cell part;cell projection;neuron projection	Purine metabolism	36.5979	21.57	194	7.9	9	58	9	0.0125247	0.0589312	-0.489314	-3.5196	0.00102244	0.0049224	-1.20227	-5.93361	0.00045335	0.00152835	-2.65307	-6.91252	3.37e-05	0.000301486	-1.86445	-10.9912	0.0122343	0.209803	0.712959	3.53896
-0.189351	-0.678072	-0.314733	-1.25498	-1.49411	-1.21424	-0.785875	-1.45799	-1.55216	-3.29336	-2.79586	-2.29336	-1.25154	-1.23786	-1.16812	-0.907793	0.280956	-0.349235	-0.0262051	0.0257376	aging;anatomical structure development;biological regulation;cell death;cellular component assembly;cellular component organization;cellular macromolecular complex assembly;cellular metabolic process;cellular process;cytoskeleton organization;death;developmental process;macromolecular complex assembly;macromolecule metabolic process;metabolic process;organelle organization;primary metabolic proce…	cell part;cell surface;cytoskeleton;cytosol;extracellular organelle;Golgi apparatus;intracellular membrane-bounded organelle;intracellular non-membrane-bounded organelle;intracellular organelle;membrane;mitochondrion;nucleus;organelle;plasma membrane;vesicle	Protein processing in endoplasmic reticulum	38.8571	20.076	175	7.33	7	42	7	0.0721348	0.160687	-0.592097	-2.17926	0.00108684	0.00508501	-1.22087	-5.86464	0.000765864	0.00221332	-2.4665	-6.26817	0.000315464	0.00126246	-1.12414	-7.38843	0.0726521	0.269925	0.62877	2.17408
-0.940645	-1	-0.666576	-1.44615	-1.76611	-1.01742	-1.04394	-1.22432	-2.53952	-3.59074	-3.2109	-3.09542	-1.73216	-1.68038	-1.8365	-1.52284	0.236339	-0.28279	0.158337	-0.177882	anatomical structure morphogenesis;biological regulation;cellular metabolic process;cellular process;developmental process;macromolecule metabolic process;macromolecule modification;metabolic process;peptidyl-amino acid modification;phosphorus metabolic process;primary metabolic process;protein metabolic process;protein modification process;protein phosphorylation;response to chemical stimulus;re…	cell part;intracellular membrane-bounded organelle;intracellular organelle;nucleus;organelle		33.617	50.57	470	4.61	16	38	16	0.00281775	0.0302945	-0.996844	-4.86178	0.00115228	0.0052665	-1.24645	-5.79919	1.76e-05	0.00025878	-3.09265	-12.3019	2.25e-05	0.000227817	-1.67647	-11.7886	0.333442	0.525354	0.249605	1.05169
-1.07704	-0.736965	-1.11092	-0.875672	-1.54372	-1.30045	-1.1047	-1.23786	-1.36216	-2.6529	-1.77596	-1.49411	-1.40354	-1.2109	-0.924125	-0.854649	0.0468402	-0.0484123	-0.526992	0.385155	alcohol metabolic process;amine metabolic process;behavior;biological regulation;cell differentiation;cellular metabolic process;cellular nitrogen compound metabolic process;cellular process;developmental process;metabolic process;multicellular organismal process;neurological system process;nitrogen compound metabolic process;response to chemical stimulus;response to drug;response to endogenous s…	cell part;extracellular space;membrane		1.34003	67.733	597	6.64	1	2	1	0.00457382	0.036224	-0.914296	-4.3989	0.000949908	0.00476101	-1.26083	-6.01749	0.0020956	0.00477057	-1.78543	-5.15957	0.00343022	0.0078562	-1.06245	-4.67034	0.0344905	0.230864	0.346534	2.72332
-0.790859	-0.619271	-1.40354	-0.161653	-2	-1.04097	-1.11092	-0.924125	-1.37333	-2.04692	-2.92139	-2.20423	-1.73216	-0.621489	-1.57777	-0.617056	0.0607391	-0.0634092	0.146655	-0.163268				4.11559	118.813	1142	8.43	6	9	6	0.0319737	0.0974951	-0.73901	-2.78055	0.00260562	0.00879131	-1.26418	-4.93936	0.000600688	0.00184383	-2.13165	-6.56052	0.0104162	0.0197115	-1.1323	-3.67306	0.190774	0.390198	0.525172	1.47456
-0.870387	-0.60384	-0.531156	-1.0619	-1.68501	-1.191	-1.01742	-1.23447	-1.96578	-2.94342	-2.74662	-2.5649	-1.77596	-1.3696	-1.5187	-1.32193	0.0114957	-0.011588	0.199123	-0.231075		cell part;cytosol;extracellular organelle;organelle;vesicle	Chlorocyclohexane and chlorobenzene degradation;Fluorobenzoate degradation;Toluene degradation	15.5102	27.885	245	6.71	4	13	4	0.00237729	0.0283499	-0.75881	-5.03128	0.000267596	0.00248439	-1.27396	-7.61315	3.13e-05	0.00031657	-2.54717	-11.1352	3.29e-05	0.000298692	-1.48853	-11.0382	0.0335459	0.227476	0.515152	2.74426
-0.810966	-0.514573	-0.394032	-0.823677	-1.73697	-0.979942	-1.2723	-1.15521	-1.20423	-2.699	-2.86775	-2.63487	-1.67577	-1.73697	-1.77103	-1.40736	0.113701	-0.123434	0.134878	-0.148801	anatomical structure development;cell differentiation;cellular process;developmental process;establishment of localization;gas transport;multicellular organismal process;muscle contraction;response to chemical stimulus;response to endogenous stimulus;response to oxidative stress;response to stimulus;response to stress;transport	extracellular organelle;organelle;vesicle		47.4026	17.146	154	8.1	10	84	10	0.00303057	0.0312081	-0.629898	-4.79034	0.000372046	0.00293535	-1.28019	-7.1687	0.000989949	0.0026799	-2.34555	-5.97032	6.27e-06	0.000104539	-1.64187	-14.6811	0.0155105	0.208988	0.650292	3.34525
-0.452057	-0.343732	-0.128156	-0.242977	-1.84684	-1.09234	-1.01742	-1.28279	-2.40354	-3.49005	-2	-1.96578	-1.85726	-1.82623	-1.16488	-0.808437	0.0758749	-0.0800879	0.233888	-0.279284				18.9516	27.184	248	9.16	5	14	5	0.0746936	0.164358	-0.279328	-2.15399	0.000987504	0.00486715	-1.29745	-5.97313	0.000588604	0.00181884	-2.45244	-6.58545	0.00242792	0.00596911	-1.4018	-5.01006	0.00223579	0.226306	1.01812	5.09343
-0.62371	-0.440264	-1.08009	-1.45403	-1.34373	-0.773492	-1.5187	-1.87832	-1.38082	-2.53952	-2.89969	-2.49005	-1.53116	-1.35107	-2.03505	-1.71786	0.319618	-0.411195	-0.68966	0.464668	cellular component organization;cellular process;cytoskeleton organization;organelle organization	cell part;cytoskeleton;intracellular non-membrane-bounded organelle;intracellular organelle;macromolecular complex;membrane;organelle;protein complex		26.9107	172.775	1557	5.1	46	122	46	0.0635079	0.148651	-0.820381	-2.27183	0.0115404	0.0250616	-1.29942	-3.58736	0.00199064	0.00455159	-2.24838	-5.21247	0.0024322	0.00597611	-1.57964	-5.00829	0.190369	0.390524	0.479038	1.47612
-0.560643	-0.547932	-0.727379	-0.979942	-1.56491	-0.932361	-0.773492	-2.02327	-1.53952	-2.87832	-2.93236	-2.6529	-1.45403	-1.00289	-1.24127	-1.16488	-0.0558913	0.0538064	0.253384	-0.307573				5.68862	38.691	334	5.9	2	3	2	0.00422951	0.0352459	-0.689906	-4.47175	0.00569796	0.0148814	-1.30944	-4.19807	0.000369282	0.00135381	-2.48671	-7.17852	0.000200544	0.000904628	-1.2017	-8.02087	0.0894856	0.291954	0.619533	2.02334
-0.937878	-0.773492	-0.668868	-0.951764	-1.8365	-1	-1.07704	-1.3696	-1.93788	-3.42663	-2.86775	-2.72738	-1.61264	-1.56491	-1.44222	-1.16812	0.0398403	-0.0409719	0.128293	-0.140826	amine metabolic process;biosynthetic process;cellular amino acid metabolic process;cellular ketone metabolic process;cellular metabolic process;cellular nitrogen compound metabolic process;cellular process;heterocycle metabolic process;metabolic process;nitrogen compound metabolic process;nucleobase-containing compound metabolic process;nucleobase-containing small molecule metabolic process;nucle…	cell part;cytoplasm	Alanine, aspartate and glutamate metabolism;Purine metabolism	24.07	50.219	457	8.43	10	36	10	8.65e-05	0.0092009	-0.829584	-9.31906	0.00055619	0.00355653	-1.31737	-6.65534	0.000122518	0.000701307	-2.73649	-8.76063	1.56e-05	0.000179123	-1.44356	-12.5549	0.0516373	0.248314	0.487784	2.42321
-0.575615	-0.488026	-0.522841	-0.675766	-1.7084	-1.21759	-0.924125	-1.486	-1.87832	-2.41889	-2.59074	-2.41889	-1.72738	-1.44222	-1.35845	-1.34008	-0.0649175	0.0621217	0.177599	-0.202572	biosynthetic process;carbohydrate metabolic process;cellular metabolic process;cellular process;energy reserve metabolic process;generation of precursor metabolites and energy;macromolecule metabolic process;macromolecule modification;metabolic process;phosphorus metabolic process;polysaccharide metabolic process;primary metabolic process;protein metabolic process;protein modification process;pro…	cell part;macromolecular complex;protein complex	Calcium signaling pathway;Insulin signaling pathway	15.4639	44.986	388	6.55	7	15	7	0.000882031	0.0206804	-0.55862	-6.10291	0.000407627	0.00305352	-1.32709	-7.04938	1.15e-05	0.000205815	-2.31977	-13.2429	2e-05	0.000211331	-1.46009	-12.0303	0.00453496	0.221413	0.768467	4.4068
-0.691989	-0.473931	-0.524915	-0.994241	-1.74662	-1.30401	-0.957356	-1.50635	-1.93236	-2.95456	-3.26535	-3.03505	-1.70369	-1.42663	-1.2723	-1.30757	-0.077041	0.0731346	0.215368	-0.253257	alcohol metabolic process;amine metabolic process;biosynthetic process;carbohydrate metabolic process;cellular lipid metabolic process;cellular metabolic process;cellular nitrogen compound metabolic process;cellular process;energy reserve metabolic process;generation of precursor metabolites and energy;lipid metabolic process;macromolecule metabolic process;macromolecule modification;metabolic pr…	cell part;macromolecular complex;membrane;plasma membrane;protein complex	Calcium signaling pathway;Insulin signaling pathway	8.9372	139.067	1242	5.91	11	16	11	0.00522313	0.0381619	-0.66082	-4.27694	0.000417842	0.00304753	-1.36813	-7.01732	0.000110403	0.000661146	-2.78638	-8.92429	5.47e-05	0.000389024	-1.4171	-10.1023	0.013376	0.211066	0.707314	3.46557
-1.07704	-0.948976	-0.910502	-1.06794	-1.78091	-1.17462	-1.15843	-1.60823	-1.79586	-2.86775	-3.07097	-2.88897	-1.63487	-1.20756	-1.56064	-1.14242	-0.011588	0.0114957	0.298658	-0.37707	biological regulation;cellular metabolic process;cellular nitrogen compound metabolic process;cellular process;DNA metabolic process;DNA modification;macromolecule metabolic process;macromolecule modification;metabolic process;mRNA metabolic process;nitrogen compound metabolic process;nucleobase-containing compound metabolic process;one-carbon metabolic process;primary metabolic process;regulatio…		Atrazine degradation	17.8571	25.644	224	4.79	3	33	3	0.000502193	0.0173675	-0.981488	-6.78283	0.000514642	0.00345593	-1.41092	-6.75209	0.000177745	0.000877099	-2.63626	-8.19687	0.000321987	0.00128485	-1.36675	-7.36088	0.0380087	0.23403	0.429434	2.65039
-1.26882	-0.687335	-0.60165	-0.943416	-1.8625	-1.4344	-0.979942	-1.41504	-1.53533	-3.50635	-2.53952	-2.38082	-1.11404	-1.79086	-1.45799	-0.78339	0.115033	-0.125006	0.189034	-0.217591				26.8519	37.171	324	7.46	9	16	9	0.00283292	0.0303005	-0.865672	-4.85649	0.000452298	0.00323627	-1.41334	-6.91549	0.000987789	0.00267755	-2.48087	-5.9728	0.00170978	0.00453972	-1.27694	-5.37125	0.0581308	0.254744	0.547665	2.33638
-0.41889	-0.375197	-0.514573	-1.00289	-1.68501	-1.25154	-1.11092	-1.67577	-1.55639	-2.6529	-2.75633	-2.53952	-1.36216	-1.52699	-1.46594	-1.45799	0.111031	-0.120294	-0.0831412	0.0786098	amine metabolic process;biosynthetic process;cellular amino acid metabolic process;cellular ketone metabolic process;cellular metabolic process;cellular nitrogen compound metabolic process;cellular process;metabolic process;nitrogen compound metabolic process;organic acid metabolic process;primary metabolic process;small molecule metabolic process	cell part;intracellular membrane-bounded organelle;intracellular organelle;membrane;mitochondrion;organelle		23.389	47.355	419	8.51	9	52	9	0.0102108	0.0527706	-0.574439	-3.68983	0.00010245	0.00177153	-1.42736	-9.04347	0.000156018	0.000803319	-2.37284	-8.39072	6.32e-07	3.86e-05	-1.44982	-21.6604	0.00609968	0.204142	0.852921	4.13691
-0.42082	-0.320126	-0.107803	-1.074	-1.87303	-1.0499	-1.12029	-1.76121	-2.30757	-3.87832	-4.03505	-3.36587	-1.44615	-1.26882	-1.6529	-1.15843	0.153157	-0.171368	0.235114	-0.281036				6.21118	17.738	161	7.78	1	4	1	0.103984	0.205297	-0.464654	-1.915	0.00113519	0.00522288	-1.43508	-5.81587	0.0001709	0.0008576	-3.38067	-8.25485	0.000167979	0.00078948	-1.36554	-8.28042	0.0173045	0.208156	0.970422	3.25743
-1.04394	-0.291592	-0.426625	-0.72261	-1.81604	-1.23108	-1.17788	-1.54793	-1.699	-2.84684	-2.37333	-2.4112	-1.46594	-1.47794	-1.26188	-1.35845	-0.0409719	0.0398403	-0.117161	0.108357		cell part;intracellular membrane-bounded organelle;intracellular organelle;nucleus;organelle		5.36913	31.924	298	8.05	2	3	2	0.0120512	0.0580865	-0.618709	-3.55143	9.28e-05	0.0017269	-1.44075	-9.2034	7.18e-05	0.000519656	-2.33011	-9.63077	1.11e-06	4.9e-05	-1.38857	-19.7006	0.0104093	0.215992	0.822039	3.67362
-0.590745	-1.25498	-0.823677	-1.14242	-2.152	-1.46993	-1.12973	-1.84166	-2.45799	-3.23786	-3.17137	-3.1078	-1.80088	-1.43831	-1.37707	-1.191	0.200379	-0.232769	0.276199	-0.341903	biological regulation;cellular metabolic process;cellular process;macromolecule metabolic process;macromolecule modification;metabolic process;phosphorus metabolic process;primary metabolic process;protein metabolic process;protein modification process;protein phosphorylation;regulation of cell cycle;regulation of mitotic cell cycle;regulation of protein modification process;response to stimulus;…	cell part;cytoplasm		18.232	39.748	362	5.27	6	15	6	0.00510793	0.0377187	-0.928431	-4.29729	0.000958859	0.00478277	-1.62381	-6.00675	1.6e-05	0.000244602	-2.96923	-12.5074	0.000382924	0.0014606	-1.42729	-7.13087	0.0413645	0.237103	0.695378	2.58725
0.9568	0.87342	1.12565	1.37072	1.1564	0.668119	1.26664	1.10434	1.04124	0.529071	0.788268	0.840765	0.15056	-0.16004	-0.137648	0.418999	0.0908535	-0.0969617	-0.0740006	0.0703893	biological regulation;cellular process;response to chemical stimulus;response to stimulus;signal transduction	cell part;cell surface;extracellular organelle;organelle;vesicle		21.0046	50.002	438	8.51	11	22	10	0.00010257	0.00925358	1.08408	9.04159	0.000288241	0.00256695	1.0513	7.51098	0.000452015	0.00152757	0.802267	6.91629	0.644587	0.692297	0.0703976	0.485431	0.854441	0.916498	0.032776	0.191512
1.20539	1.26903	1.14078	1.34483	1.45786	0.861558	0.954569	-0.1976	-0.974262	-1.32916	-2.02327	-1.32554	-0.492079	-0.785875	-0.902389	-0.982791	0.0593552	-0.0619024	-0.395929	0.31034	metabolic process;multicellular organismal process;muscle contraction;response to chemical stimulus;response to oxidative stress;response to stimulus;response to stress	cell part;intracellular non-membrane-bounded organelle;intracellular organelle;macromolecular complex;organelle;protein complex	Tight junction;Viral myocarditis	30.7494	222.945	1935	5.82	67	553	11	0.000172386	0.0111781	1.26204	8.24204	0.0809739	0.121271	0.79113	2.09555	0.00189485	0.00439065	-1.39102	-5.26359	0.00552327	0.011559	-0.768749	-4.2262	0.227749	0.42498	0.470912	1.34331
3.85559	1.42761	0.16092	0.341417	1.84318	0.181421	0.312665	0.590722	2.73704	0.0922074	3.19676	1.19093	0.462576	1.54844	1.07588	0.149259	-0.0634092	0.0607391	0.0100636	-0.0101343	amine metabolic process;biosynthetic process;cellular amino acid metabolic process;cellular component assembly;cellular component organization;cellular ketone metabolic process;cellular metabolic process;cellular nitrogen compound metabolic process;cellular process;cofactor metabolic process;heterocycle metabolic process;macromolecular complex assembly;metabolic process;nitrogen compound metaboli…	cell part;cytosol	Cysteine and methionine metabolism	8.56423	43.67	397	5.95	3	4	3	0.139871	0.246901	1.44707	1.70087	0.102802	0.148755	0.732682	1.92325	0.0448916	0.0629817	1.80492	2.5265	0.0417191	0.0640527	0.809722	2.5809	0.472204	0.644196	0.714387	0.766944
3.2854	0.522056	0.580145	1.10165	0.510962	0.290424	0.656268	1.18587	1.9738	0.989866	4.44162	2.41305	0.80488	0.703987	0.57918	0.0813397	-0.00723156	0.0071955	0.164786	-0.186065	alcohol metabolic process;anatomical structure development;biosynthetic process;cellular ketone body metabolic process;cellular lipid metabolic process;cellular metabolic process;cellular process;developmental process;lipid metabolic process;metabolic process;multicellular organismal process;multi-organism process;primary metabolic process;response to abiotic stimulus;response to biotic stimulus;…	cell part;intracellular membrane-bounded organelle;intracellular organelle;mitochondrion;organelle		12.0079	56.876	508	8.68	7	15	7	0.080049	0.170799	1.37764	2.10386	0.0169658	0.0337204	0.666209	3.27322	0.0150156	0.0244468	2.45991	3.37144	0.0206891	0.0351885	0.547675	3.11603	0.334562	0.526321	0.711433	1.04905
4.39595	1.23205	0.0813397	0.333424	1.97966	0.206643	-0.378944	0.712816	1.69198	0.0313951	4.75253	2.43055	1.15704	1.54942	0.592637	0.518031	-0.136062	0.124328	-0.0365258	0.0356239	catabolic process;cellular aromatic compound metabolic process;cellular metabolic process;cellular nitrogen compound metabolic process;cellular process;heterocycle metabolic process;metabolic process;nitrogen compound metabolic process;nucleobase-containing compound catabolic process;nucleobase-containing compound metabolic process;nucleobase-containing small molecule metabolic process;organic ac…	cell part;intracellular membrane-bounded organelle;intracellular organelle;microbody;mitochondrion;organelle;peroxisome	Caffeine metabolism;Purine metabolism	19.802	34.912	303	8.13	5	8	5	0.178772	0.293011	1.51385	1.52225	0.25666	0.32663	0.633202	1.25348	0.0635369	0.0856655	2.22977	2.2715	0.00873739	0.0169361	0.957442	3.82228	0.458814	0.633636	0.880648	0.791456
1.01507	2.84016	2.94261	1.12829	-0.28279	-0.364014	1.1003	0.654436	2.18745	-0.703689	0.885965	2.49544	-0.682696	0.196607	0.805705	0.796598	-1.00578	0.586885	0.293959	-0.369595				30.2521	13.214	119	8.48	3	7	2	0.0161147	0.0664112	2.10517	3.31448	0.457967	0.529257	0.400618	0.793023	0.149586	0.183826	1.33992	1.65218	0.450964	0.509252	0.402687	0.806062	0.0367135	0.233325	1.70455	2.67637
3.28939	0.613532	0.153157	0.267835	0.634129	0.0214797	0.0662614	0.719841	0.986957	0.587845	4.41244	2.21101	0.851999	1.01935	0.442545	0.132248	-0.132894	0.121679	0.0243196	-0.0247366	biological regulation;cellular lipid metabolic process;cellular metabolic process;cellular process;establishment of localization;glycerol ether metabolic process;homeostatic process;lipid metabolic process;lipid transport;macromolecule metabolic process;macromolecule modification;metabolic process;primary metabolic process;protein lipidation;protein metabolic process;protein modification process;…	cell part;endoplasmic reticulum;Golgi apparatus;intracellular membrane-bounded organelle;intracellular organelle;organelle;vesicle	Fat digestion and absorption	3.90625	99.125	896	7.65	3	4	3	0.195679	0.31366	1.08389	1.45587	0.106272	0.152923	0.363336	1.8993	0.0546107	0.0748462	2.05247	2.38211	0.0251854	0.0415914	0.614443	2.96298	0.38262	0.567705	0.720551	0.941866
2.15898	1.14665	0.391768	0.60502	0.39616	0.918386	-0.109359	-0.166503	-0.416962	-1.66658	-2.05889	-1.91594	0.643394	0.965692	-0.416962	-0.0634092	0.0172092	-0.017417	0.445727	-0.648372	alcohol metabolic process;biological regulation;biosynthetic process;carbohydrate metabolic process;cell communication;cellular ketone metabolic process;cellular metabolic process;cellular process;cofactor metabolic process;homeostatic process;macromolecule metabolic process;macromolecule modification;metabolic process;organic acid metabolic process;phosphorus metabolic process;primary metabolic …	cell part;intracellular membrane-bounded organelle;intracellular organelle;mitochondrion;organelle		10.9223	46.649	412	6.95	5	10	4	0.0478723	0.125265	1.12632	2.47897	0.395297	0.469379	0.310384	0.915369	0.015464	0.0250295	-1.46388	-3.34767	0.424908	0.484043	0.332892	0.855901	0.132477	0.337289	0.815935	1.74018
-1.22432	-0.971431	-1.12658	-1.14242	-1.1488	-0.8135	-0.846843	-1.01742	-1.09234	-1.78587	-2.08314	-2.00578	-1.04692	-0.821126	-1.35107	-0.935117	-0.300448	0.248535	0.489543	-0.746616	amine metabolic process;biosynthetic process;cellular metabolic process;cellular nitrogen compound metabolic process;cellular process;metabolic process;nitrogen compound metabolic process			9.56284	41.284	366	5.06	4	9	4	0.0103837	0.053332	-1.03894	-3.6757	0.0225491	0.0423242	-0.879393	-3.04871	0.00349007	0.00715601	-1.66454	-4.65374	0.0185313	0.0321643	-0.961313	-3.20294	0.141454	0.343495	-0.159546	-1.69272
0.639695	0.192825	0.509949	1.24001	1.84599	2.13652	1.63831	3.10131	2.07313	0.474046	1.5864	3.17089	-0.231075	0.517024	-0.132894	-0.00433462	-0.017417	0.0172092	-0.103147	0.0962619	anatomical structure morphogenesis;biological regulation;cellular component assembly;cellular component movement;cellular component organization;cellular process;cytoskeleton organization;developmental process;macromolecular complex assembly;multicellular organismal process;muscle contraction;organelle organization;protein complex assembly;regulation of transport;response to chemical stimulus;res…	cell part;intracellular non-membrane-bounded organelle;intracellular organelle;macromolecular complex;organelle;protein complex	Cardiac muscle contraction;Dilated cardiomyopathy;Hypertrophic cardiomyopathy (HCM)	6.68896	35.709	299	4.98	2	4	2	0.0272678	0.0886843	0.647393	2.90187	0.000540065	0.00355757	2.18231	6.69187	0.0172751	0.0274366	1.82789	3.25878	0.827959	0.857079	0.0389532	0.227002	0.00773171	0.209716	-1.53491	-3.92786
3.04159	0.543001	-2.17788	0.816395	2.12697	3.38598	0.499782	1.18015	2.31846	-0.486004	-1.68038	0.840765	3.32955	3.1865	0.615416	1.08066	0.27023	-0.332789	0.804054	-1.9771	biological regulation;catabolic process;cellular aromatic compound metabolic process;cellular ketone metabolic process;cellular lipid metabolic process;cellular metabolic process;cellular process;lipid metabolic process;metabolic process;multicellular organismal process;neurological system process;organic acid metabolic process;phosphorus metabolic process;primary metabolic process;response to ch…	cell part;cytosol;intracellular membrane-bounded organelle;intracellular organelle;microbody;organelle;peroxisome	Arachidonic acid metabolism;Chloroalkane and chloroalkene degradation;Peroxisome	7.40072	62.3	554	6.19	5	7	5	0.507539	0.616594	0.864678	0.704486	0.0514585	0.083289	2.10712	2.42576	0.615065	0.655669	0.557111	0.530119	0.0434093	0.0661338	2.36193	2.55139	0.354628	0.544673	-1.24244	-1.00289
-0.15682	0.392867	1.12234	2.49697	0.889863	1.59216	3.28688	2.09491	1.78031	1.488	0.358396	0.499782	0.326537	1.08475	1.00935	1.43509	-0.397828	0.311503	-0.0335695	0.0328062				23.0769	12.976	117	8.87	3	7	3	0.147293	0.255759	0.985613	1.66339	0.00915904	0.0210116	1.98773	3.78198	0.0332835	0.0485335	1.05339	2.75019	0.0113909	0.0211888	0.985703	3.59821	0.23795	0.435979	-1.00211	-1.31051
0.285698	0.438293	0.871055	0.890641	0.935837	1.71765	1.60739	3.49416	2.18047	-0.994241	0.650765	2.33971	-0.873027	-0.724993	-0.668868	-0.444184	-0.0350469	0.0342158	0.0690147	-0.0724828		cell part;macromolecular complex;protein complex		43.0052	21.269	193	5.03	7	55	5	0.00727754	0.0448098	0.622497	3.98069	0.0121674	0.026082	1.93983	3.54349	0.22849	0.268469	1.04525	1.34088	0.000376635	0.00143926	-0.676693	-7.15259	0.0593479	0.255492	-1.31734	-2.32124
0.742437	0.771463	0.471968	1.05589	2.24702	1.87735	1.59311	2.01257	2.35896	1.461	1.71853	1.1884	0.343692	0.0867836	-0.101598	0.183963	0.115033	-0.125006	-0.126581	0.116365				9.15535	182.468	1693	6.7	14	29	14	0.00146229	0.024871	0.765487	5.53798	1.5e-05	0.0012458	1.93756	12.642	0.000636048	0.00191971	1.68677	6.49075	0.29562	0.351425	0.133257	1.14552	0.000650101	0.192709	-1.17207	-6.46424
0.574344	0.0786098	1.11437	1.9501	2.31063	1.10366	1.19975	2.77146	1.47093	0.545968	1.73942	0.92372	-0.231075	-0.590745	-0.0634092	0.0827026	0.0962619	-0.103147	0.123004	-0.134477	immune system process;response to stimulus	cell part;macromolecular complex;MHC protein complex;protein complex		23.4848	29.857	264	6.68	7	12	7	0.0611168	0.145349	0.933943	2.2998	0.00441888	0.0124412	1.85097	4.43089	0.00539792	0.0102948	1.1746	4.247	0.265029	0.319636	-0.196042	-1.22915	0.16184	0.361483	-0.917024	-1.59492
1.10366	1.03844	0.540027	1.13685	2.15089	1.76553	1.69733	1.61542	2.54374	3.29851	3.57737	3.28229	0.680775	0.409255	0.672652	0.635986	-0.171368	0.153157	-0.239566	0.205392	biosynthetic process;catabolic process;cellular aromatic compound metabolic process;cellular metabolic process;cellular nitrogen compound metabolic process;cellular process;cofactor metabolic process;heterocycle metabolic process;metabolic process;nitrogen compound metabolic process;one-carbon metabolic process;small molecule metabolic process	cell part;extracellular organelle;intracellular membrane-bounded organelle;intracellular organelle;mitochondrion;organelle;vesicle		14.2082	101.741	922	6.87	14	34	11	0.00167017	0.0254824	0.96784	5.39601	3.12e-05	0.00133466	1.82039	11.1402	1.37e-05	0.000225707	3.18858	12.85	0.00321687	0.00748319	0.612763	4.7323	0.00349661	0.226734	-0.852547	-4.65194
0.340277	0.814755	0.619178	2.09187	2.32308	2.02326	1.45154	1.16027	2.30159	1.46989	1.26664	0.386259	0.77905	1.67536	0.658097	0.485427	-0.212567	0.185232	0.202888	-0.236163				18.8034	13.055	117	8.94	2	22	2	0.0519998	0.131265	0.981673	2.41807	0.000936923	0.0047073	1.75469	6.03328	0.0157457	0.0253765	1.37125	3.33312	0.0202077	0.0345822	0.914637	3.13454	0.150548	0.352979	-0.773018	-1.64753
0.750178	0.959028	0.728574	1.0827	1.8922	1.488	1.25641	2.35304	1.84519	1.68975	1.82375	1.6318	0.214125	0.0799753	0.041243	0.226508	-0.0291463	0.0285691	0.0648829	-0.0679388	macromolecule metabolic process;metabolic process;primary metabolic process;protein metabolic process;proteolysis	cell part;cytoplasmic membrane-bounded vesicle;cytosol;extracellular organelle;Golgi apparatus;intracellular membrane-bounded organelle;intracellular organelle;lysosome;organelle;vacuole;vesicle		10.8	55.079	500	5.05	7	21	7	6.62e-05	0.00832164	0.881029	9.76886	0.000362008	0.00289467	1.74832	7.20476	1.04e-07	7.16e-05	1.74853	29.3583	0.0433659	0.0661163	0.141371	2.55213	0.0145902	0.207361	-0.867291	-3.39474
1.03633	0.703987	0.750178	0.871055	2.03949	1.6884	1.28214	1.91495	1.59168	1.34256	0.761285	0.705757	0.430821	0.501821	0.0342158	-0.153607	-0.168123	0.15056	0.211635	-0.248108	lipid metabolic process;metabolic process;primary metabolic process	cell part;extracellular organelle;intracellular membrane-bounded organelle;intracellular organelle;lysosome;organelle;vacuole;vesicle		8.01105	40.288	362	5.5	3	9	3	0.000765247	0.0202279	0.853896	6.26912	0.000132045	0.00190273	1.74475	8.64454	0.00399907	0.00801746	1.11383	4.52435	0.307329	0.363263	0.216822	1.11545	0.00273995	0.214543	-0.890859	-4.88944
0.666302	0.593593	0.659011	1.63877	2.09929	1.40381	1.19219	2.21444	1.87853	1.99747	1.69198	1.28688	0.711935	0.664483	0.728574	0.954569	0.0496307	-0.0513992	0.0384361	-0.0394882	cellular component assembly;cellular component organization;cellular macromolecular complex assembly;cellular metabolic process;cellular process;immune system process;macromolecular complex assembly;metabolic process;peptide metabolic process;protein complex assembly;response to stimulus;response to stress	cell part;macromolecular complex;MHC class I peptide loading complex;protein complex	Antigen processing and presentation	5.81897	50.013	464	7.88	4	8	4	0.0122651	0.0586405	0.890124	3.53688	0.000494994	0.00338422	1.72814	6.80102	3.59e-05	0.000348268	1.71442	10.8705	3.39e-05	0.000301034	0.765595	10.9818	0.0566135	0.25263	-0.838016	-2.35573
0.227741	0.49774	0.691534	1.42385	2.20226	0.905351	1.04054	2.49365	1.77653	2.08406	1.81885	1.13159	0.493647	0.508936	-0.0862011	0.771463	0.0100636	-0.0101343	-0.0014434	0.00144187		extracellular organelle;organelle;vesicle		7.51634	35.248	306	6.27	2	4	2	0.032336	0.098239	0.710234	2.77202	0.00616688	0.015759	1.66047	4.12712	0.000153004	0.000792716	1.70278	8.42007	0.0585683	0.0856141	0.421979	2.3309	0.0934162	0.295486	-0.950235	-1.99231
1.23695	0.578214	0.888305	1.03069	1.67265	1.12433	1.4631	2.25942	2.73812	2.32279	2.76871	2.02928	0.178874	-0.132894	0.132248	0.463622	-0.296899	0.246104	-0.179515	0.159629	biological regulation;cellular ketone metabolic process;cellular lipid metabolic process;cellular metabolic process;cellular process;hormone metabolic process;lipid metabolic process;metabolic process;organic acid metabolic process;primary metabolic process;small molecule metabolic process;vitamin metabolic process	cell part;cytosol;extracellular organelle;organelle;vesicle		18.3628	51.142	452	5.53	9	29	9	0.00246176	0.0290236	0.95121	4.99615	0.00091474	0.0046636	1.64755	6.06084	2.92e-05	0.000307193	2.4824	11.2711	0.357959	0.416581	0.178133	0.995437	0.0448748	0.241231	-0.696336	-2.52677
0.931305	0.944858	0.177599	0.558757	2.17057	1.514	0.839153	1.92258	2.12631	2.2299	1.25641	1.0697	1.49057	1.36289	0.41684	0.402722	-0.0709666	0.0676387	0.231432	-0.275786	alcohol metabolic process;carbohydrate metabolic process;catabolic process;cellular metabolic process;cellular process;metabolic process;primary metabolic process;small molecule metabolic process	cell part;extracellular organelle;Golgi apparatus;intracellular membrane-bounded organelle;intracellular organelle;lysosome;organelle;vacuole;vesicle	Galactose metabolism;Glycosaminoglycan degradation;Glycosphingolipid biosynthesis - ganglio series;Lysosome;Other glycan degradation;Sphingolipid metabolism	7.41886	73.181	647	7.49	5	8	4	0.0199102	0.0748436	0.66505	3.14621	0.00194733	0.0072479	1.62349	5.23523	0.00176322	0.00415996	1.6825	5.33884	0.0251223	0.0415038	0.930176	2.96492	0.0314436	0.224597	-0.958444	-2.79322
0.543991	0.24245	0.694212	1.28096	2.09929	1.60786	0.797428	1.73075	1.5864	1.62012	1.20976	0.768925	0.732052	0.540027	0.50284	0.674461	-0.0862011	0.0813397	-0.017417	0.0172092	biological regulation;cellular process;establishment of localization;immune system process;metabolic process;peptide transport;protein transport;transmembrane transport;transport	cell part;intracellular membrane-bounded organelle;intracellular organelle;macromolecular complex;organelle;protein complex		12.4138	79.1	725	8.62	10	18	9	0.0202912	0.0751863	0.69167	3.13129	0.00133204	0.00573441	1.5601	5.63922	0.000670959	0.00200034	1.29757	6.42609	7.75e-05	0.000485694	0.613612	9.50136	0.0479801	0.244316	-0.868431	-2.47731
0.591679	0.584	0.78576	1.00576	1.90997	1.38571	0.892197	2.01006	1.59168	1.14012	1.543	0.85997	0.517024	0.16092	0.231432	0.334568	-0.0247366	0.0243196	0.167358	-0.189351	anatomical structure development;developmental process;lipid metabolic process;metabolic process;primary metabolic process;response to chemical stimulus;response to stimulus	cell part;extracellular organelle;intracellular membrane-bounded organelle;intracellular organelle;lysosome;organelle;vacuole;vesicle	Lysosome;Sphingolipid metabolism	16.7513	44.415	394	8.31	7	16	7	0.000934647	0.0210804	0.747402	6.03608	0.00116266	0.00529061	1.55509	5.7892	0.000482487	0.00159041	1.2893	6.83333	0.0251144	0.0415072	0.316589	2.96516	0.0267337	0.223229	-0.807683	-2.91705
0.524064	0.992769	0.405992	0.756169	2.06247	1.66175	1.11103	1.34369	2.15121	2.97012	2.51677	2.62737	-0.106249	-0.200913	-0.42082	-0.136062	0.0214797	-0.0218043	-0.0159575	0.015783	amine metabolic process;cellular amino acid metabolic process;cellular ketone metabolic process;cellular metabolic process;cellular nitrogen compound metabolic process;cellular process;heterocycle metabolic process;macromolecule metabolic process;macromolecule modification;metabolic process;nitrogen compound metabolic process;organic acid metabolic process;peptidyl-amino acid modification;primary…	cell part;intracellular membrane-bounded organelle;intracellular organelle;macromolecular complex;nucleus;organelle;protein complex	Arginine and proline metabolism	19.8131	60.829	535	6	10	17	10	0.00214195	0.0278655	0.669873	5.13716	0.00029459	0.00259564	1.54486	7.48124	5.16e-06	0.000147551	2.56649	15.1806	0.0239426	0.0397447	-0.215886	-3.00212	0.0115043	0.215058	-0.874987	-3.58997
0.649845	0.451013	0.195348	1.54003	2.04789	1.66585	1.02786	1.37072	1.81967	1.18269	1.57143	1.0229	0.878921	1.07108	0.611645	0.720716	0.041243	-0.0424569	0.27262	-0.336428		cell part;membrane		5.76369	157.036	1388	6.24	6	14	6	0.0628038	0.14792	0.725314	2.27995	0.000839415	0.00443767	1.54433	6.16048	0.000679281	0.00202225	1.41543	6.41125	0.0019976	0.00514909	0.836845	5.20887	0.0653537	0.261038	-0.819021	-2.25097
0.371837	0.194087	0.449957	0.8024	1.88636	1.29748	0.464668	2.45838	1.93734	1.64524	0.642471	0.305679	0.666302	-0.15682	0.808179	0.602172	-0.0816138	0.0772429	0.158337	-0.177882	biological regulation;immune system process;response to stimulus	cell part;macromolecular complex;membrane;MHC protein complex;plasma membrane;protein complex		20.4852	41.804	371	5.44	6	9	2	0.0211233	0.0769638	0.460549	3.09975	0.01219	0.0261168	1.5327	3.54196	0.0288445	0.042905	1.13866	2.85887	0.0785735	0.109791	0.485937	2.11732	0.0525215	0.249102	-1.07215	-2.41073
0.877352	0.705757	0.602172	0.967906	1.95754	1.63134	0.992043	1.51854	2.43429	1.99095	2.49851	1.76214	0.686164	0.66175	0.169925	0.443607	-0.07552	0.0717627	-0.018878	0.0186342	cell communication;cell death;cell-cell signaling;cellular metabolic process;cellular process;death;metabolic process;phosphorus metabolic process;response to chemical stimulus;response to stimulus;signaling	cell part;cell projection;intracellular membrane-bounded organelle;intracellular organelle;lysosome;membrane;neuron projection;organelle;vacuole;vesicle		3.5461	48.288	423	6.64	2	5	2	0.000108202	0.00935496	0.789297	8.95626	0.000286315	0.00256079	1.52586	7.52015	1.95e-05	0.000268635	2.17247	12.0861	0.00739489	0.0146907	0.491362	3.96669	0.0145471	0.20962	-0.736568	-3.39714
0.301002	0.803227	0.169925	1.32654	2.0552	1.63273	0.871055	1.46884	1.91991	0.948601	0.872632	0.695994	0.776525	0.587845	0.24123	0.230203	0.212881	-0.249822	-0.16004	0.144046	biological adhesion;cellular process;interspecies interaction between organisms;multi-organism process;response to biotic stimulus;response to chemical stimulus;response to stimulus;response to stress	cell part;intracellular membrane-bounded organelle;intracellular organelle;membrane;nucleus;organelle;vesicle		12.2241	67.067	589	5.69	8	15	8	0.0599907	0.143163	0.663407	2.31338	0.0013461	0.00576502	1.52019	5.62776	0.00927478	0.0162133	1.12252	3.77128	0.0361999	0.0564349	0.472185	2.68694	0.0547978	0.250453	-0.856784	-2.3796
0.720716	1.17185	0.678973	0.968644	2.04439	1.57918	0.856787	1.55287	2.9443	1.98914	1.68706	2.44122	-0.641604	-0.537424	-0.564905	-0.539519	0.0922074	-0.0985055	0.115033	-0.125006	anatomical structure development;biological regulation;developmental process	extracellular space		5.60538	52.108	446	8.32	3	5	3	0.000499046	0.0174037	0.889113	6.79074	0.000976022	0.0048393	1.51238	5.98647	0.000194168	0.000929408	2.2695	8.06767	0.000151151	0.000736242	-0.566795	-8.43844	0.0607077	0.257078	-0.623262	-2.30471
0.725959	0.593593	1.0861	0.937344	1.58976	0.919912	0.928276	2.5799	1.94598	1.543	1.70177	1.30217	0.725959	0.286881	0.16092	0.470927	0.0908535	-0.0969617	-0.077041	0.0731346	catabolic process;lipid metabolic process;metabolic process;primary metabolic process	cell part;extracellular organelle;membrane;organelle;vesicle		8.40164	54.364	488	6.52	4	13	4	0.000427	0.0165612	0.838254	6.98934	0.00874973	0.020263	1.50697	3.82107	2.89e-05	0.000304815	1.62574	11.2913	0.0203324	0.0347384	0.413676	3.1297	0.150917	0.35265	-0.668714	-1.64575
0.595504	1.19535	0.551885	1.44731	2.25731	1.13554	1.49569	1.08066	2.87833	2.85499	2.58039	2.66471	0.22404	-0.422752	-0.522841	-0.531156	-0.0159575	0.015783	-0.0634092	0.0607391	biological adhesion;cell adhesion;cellular process	extracellular matrix;proteinaceous extracellular matrix		10.6568	90.713	807	6.11	8	16	8	0.00543344	0.0385449	0.948224	4.24105	0.00154105	0.00627612	1.49301	5.48164	3.31e-08	3.44e-05	2.74532	35.533	0.137963	0.179426	-0.312466	-1.71082	0.171036	0.369302	-0.544787	-1.55461
0.737254	0.746743	0.536053	1.08406	2.104	1.26963	0.84318	1.70221	1.99675	1.24062	1.68302	1.00576	0.556797	0.276199	-0.140826	-0.0291463	-0.011588	0.0114957	0.0551957	-0.0573917	anatomical structure development;behavior;biological regulation;catabolic process;cell communication;cell-cell signaling;cellular component organization;cellular homeostasis;cellular ion homeostasis;cellular membrane organization;cellular metabolic process;cellular process;cofactor metabolic process;cofactor transport;developmental process;endocytosis;establishment of localization;homeostatic pro…	cell body;cell part;cell projection;cytoplasmic membrane-bounded vesicle;cytosol;extracellular organelle;extracellular region;extracellular space;Golgi apparatus;intracellular membrane-bounded organelle;intracellular organelle;lysosome;neuron projection;neuronal cell body;nucleus;organelle;synapse;vacuole;vesicle	Fatty acid elongation in mitochondria;Lysosome	13.0719	34.432	306	7.43	4	11	4	0.000538503	0.0177364	0.776601	6.69548	0.00163279	0.00651547	1.48033	5.42	0.000561064	0.00176262	1.48211	6.64454	0.336058	0.393522	0.166328	1.04553	0.05428	0.249736	-0.703728	-2.38656
0.151859	0.47923	0.182692	0.865523	1.72814	1.53306	1.27381	1.34199	1.83512	2.30801	2.43162	2.64247	-0.07552	-0.212567	-0.788365	-0.204233	0.192825	-0.222633	-0.0394882	0.0384361	cellular metabolic process;cellular process;macromolecule metabolic process;macromolecule modification;metabolic process;peptidyl-amino acid modification;primary metabolic process;protein folding;protein metabolic process;protein modification process	cell part;membrane		22.4771	24.802	218	6.24	5	9	5	0.0622884	0.147124	0.427541	2.28596	3.3e-05	0.00135486	1.47697	11.0334	1.96e-05	0.000265356	2.31202	12.0705	0.13525	0.176283	-0.312456	-1.7252	0.00168732	0.250085	-1.04942	-5.3852
0.0731346	0.630405	0.167358	0.791606	1.77863	1.05102	1.00719	2	1.74502	2.1157	2.14731	1.69421	0.795767	0.92524	0.612588	0.665393	0.00288247	-0.00288824	0.0962619	-0.103147	biological adhesion;cell adhesion;cellular process	cell part;extracellular matrix;extracellular organelle;membrane;organelle;proteinaceous extracellular matrix;vesicle		11.1498	63.701	574	5.35	5	9	5	0.0589645	0.141774	0.417349	2.32598	0.00124792	0.00551532	1.46093	5.7108	5e-06	0.000150226	1.92728	15.2623	8.88e-05	0.000529986	0.75147	9.2761	0.0145313	0.210122	-1.04359	-3.39802
0.558757	0.849599	0.319618	0.380729	1.82416	1.74932	0.808179	1.27262	2.20664	2.72966	2.28125	2.01221	0.0758749	-0.341903	0.051024	0.340277	0.00432164	-0.00433462	0.0285691	-0.0291463	biological regulation			6.20438	62.168	548	5.4	4	5	4	0.00449481	0.035872	0.527323	4.41506	0.000976654	0.00483665	1.41372	5.98573	5.19e-06	0.000147625	2.30759	15.1615	0.830901	0.859695	0.0314659	0.223044	0.0153064	0.211035	-0.886393	-3.35594
1.01435	1.25459	0.756169	0.869477	1.80075	1.36008	1.10635	1.35332	2.14143	2.74631	2.41657	2.52331	0.0440444	-0.275786	-0.307573	-0.0634092	0.0257376	-0.0262051	-0.0679388	0.0648829	aging;anatomical structure development;anatomical structure morphogenesis;biological adhesion;biological regulation;cell adhesion;cellular component organization;cellular metabolic process;cellular process;developmental process;extracellular matrix organization;extracellular structure organization;macromolecule metabolic process;macromolecule modification;metabolic process;primary metabolic proce…	extracellular matrix;extracellular space	Amoebiasis;ECM-receptor interaction;Focal adhesion;Protein digestion and absorption	6.3568	138.851	1463	6.52	8	32	8	0.000123486	0.0100484	0.97453	8.74836	7.57e-05	0.00166277	1.40601	9.53972	1.35e-06	0.000105522	2.45779	19.0624	0.144943	0.187445	-0.1498	-1.67506	0.0536036	0.249949	-0.431476	-2.39576
0.495695	0.588804	0.349365	1.00432	1.46937	1.33628	1.32769	1.43829	1.77779	2.39479	2.53007	2.426	0.616358	0.344828	0.115033	0.227741	-0.0335695	0.0328062	-0.0679388	0.0648829		cell part;endoplasmic reticulum;extracellular organelle;intracellular membrane-bounded organelle;intracellular organelle;lipid particle;organelle;vesicle	Protein processing in endoplasmic reticulum	49.0798	36.294	326	4.82	18	57	18	0.00539765	0.0384224	0.610502	4.24705	9.62e-08	0.000399132	1.39386	29.7226	1.18e-05	0.000207394	2.28312	13.177	0.0264325	0.0432721	0.326945	2.92576	0.00165998	0.264958	-0.783361	-5.40249
0.738984	0.91533	-0.121863	0.866315	1.58015	1.50741	0.784085	1.66903	2.39067	1.70354	1.32539	1.06005	0.435095	0.14274	0.00144187	0.0426443	0.10165	-0.109359	0.0731346	-0.077041	biological regulation;detection of stimulus;immune system process;multi-organism process;regulation of transport;response to biotic stimulus;response to chemical stimulus;response to external stimulus;response to stimulus;response to stress	cell part;cytoplasm;cytoskeleton;intracellular non-membrane-bounded organelle;intracellular organelle;organelle		5.85284	68.319	598	5.69	4	6	4	0.0518921	0.131072	0.602595	2.41959	0.000574644	0.00360783	1.38807	6.615	0.00147828	0.00363654	1.62282	5.52628	0.204175	0.253995	0.158384	1.42449	0.047927	0.244646	-0.785477	-2.47812
0.926759	0.804054	1.30509	0.493647	2.08372	1.02148	0.640621	1.77189	1.61824	1.31846	1.06833	0.892197	1.30159	0.761285	0.240009	0.764686	0.0114957	-0.011588	0.0908535	-0.0969617	anatomical structure development;autophagy;biological regulation;catabolic process;cellular metabolic process;cellular process;developmental process;macromolecule metabolic process;metabolic process;multicellular organismal process;primary metabolic process;protein metabolic process;proteolysis;proteolysis involved in cellular protein catabolic process;response to abiotic stimulus;response to che…	cell part;cell surface;cytoplasm;cytoplasmic membrane-bounded vesicle;extracellular region;extracellular space;intracellular membrane-bounded organelle;intracellular organelle;lysosome;membrane;mitochondrion;organelle;plasma membrane;vacuole;vesicle		21.2389	37.446	339	5.6	7	28	7	0.00215	0.0278829	0.883939	5.13332	0.00614948	0.0157242	1.38098	4.12964	0.000280727	0.00113994	1.22586	7.54716	0.0129683	0.0236877	0.768442	3.49095	0.230112	0.428235	-0.497039	-1.3356
0.424385	0.642471	0.293959	1.48954	1.86948	1.22404	1.05242	1.32769	1.92903	0.714575	1.17632	0.795767	0.736388	0.0257376	0.280956	0.827006	0.166073	-0.187707	-0.0232697	0.0229004	biological adhesion;cellular process;interspecies interaction between organisms;multi-organism process;response to biotic stimulus;response to chemical stimulus;response to stimulus;response to stress	cell part;intracellular organelle;membrane;organelle;vesicle		11.0224	71.308	626	5.83	7	12	6	0.0418503	0.114867	0.71809	2.57856	0.00036384	0.00289815	1.37391	7.19809	0.00677162	0.0124899	1.15943	4.04405	0.0587693	0.0858172	0.473023	2.3284	0.0874572	0.288971	-0.655816	-2.03989
0.703101	0.789938	0.232661	0.60027	1.50131	1.42062	1.25217	1.26784	1.91648	2.82924	2.89161	2.53953	0.146655	-0.289827	-0.120294	0.0186342	-0.0877334	0.0827026	-0.187707	0.166073		cell part;endoplasmic reticulum;intracellular membrane-bounded organelle;intracellular organelle;membrane;organelle		22.5201	42.334	373	4.91	9	19	9	0.00699443	0.0442483	0.588159	4.01551	9.73e-06	0.00115399	1.36715	13.6185	3.79e-05	0.000357328	2.55088	10.77	0.673801	0.719947	-0.0545417	-0.442255	0.00125889	0.237472	-0.778992	-5.70116
0.718088	0.672652	0.810649	1.21599	1.39725	1.08746	1.33857	1.59598	1.46519	2.05728	2.17696	2.17632	0.70044	0.981122	0.918386	1.11636	-0.107803	0.100305	0.205392	-0.239566	anatomical structure formation involved in morphogenesis;biological regulation;cell differentiation;cellular aromatic compound metabolic process;cellular metabolic process;cellular process;developmental process;macromolecule metabolic process;metabolic process;primary metabolic process;protein metabolic process;proteolysis;regulation of transport	cell part;membrane	Glutathione metabolism;Hematopoietic cell lineage;Renin-angiotensin system	15.8549	109.38	965	5.47	16	54	16	0.00162769	0.0255868	0.864762	5.42332	8.18e-05	0.00167194	1.36523	9.41112	5.74e-05	0.000449495	1.97936	10.0157	0.000396594	0.0015017	0.939496	7.08505	0.021547	0.216514	-0.500472	-3.0842
1.16928	1.2345	-0.367732	0.0398403	1.03139	0.985501	1.50843	1.84278	3.37823	2.9749	2.27411	1.5912	0.882056	0.532068	-0.268817	0.515006	-0.14401	0.130931	0.265437	-0.325539	immune system process;multi-organism process;response to biotic stimulus;response to stimulus;response to stress	cell part;intracellular membrane-bounded organelle;intracellular organelle;nucleus;organelle		12.4233	74.423	652	6.9	8	13	8	0.252687	0.37762	0.537269	1.26528	0.00141594	0.00596562	1.36032	5.57279	0.000820124	0.00232958	2.57291	6.18765	0.169059	0.214883	0.433374	1.5631	0.118537	0.324064	-0.823052	-1.82051
0.176323	0.70044	0.538041	2.25792	1.23695	1.21537	1.87657	1.06695	1.89763	1.26843	0.414677	0.397255	0.283329	1.24428	0.822934	0.130931	-0.152003	0.137504	0.168642	-0.190997				33	11.228	100	8.85	3	15	3	0.0955779	0.193487	0.927394	1.97581	0.000541762	0.00355184	1.35817	6.68797	0.0368074	0.0529281	1.00371	2.67445	0.0601251	0.0872749	0.629582	2.31174	0.416498	0.594792	-0.430779	-0.872467
0.537048	0.755315	0.328837	0.784085	1.66948	1.00648	1.46571	1.2345	1.85479	2.50944	2.94186	2.62246	0.238787	-0.166503	0.190299	0.222805	-0.0513992	0.0496307	-0.295128	0.244887	biological regulation;cellular component organization;cellular process;extracellular matrix organization;extracellular structure organization	cell part;endoplasmic reticulum;intracellular membrane-bounded organelle;intracellular organelle;organelle		30.2158	46.488	417	8.82	12	73	12	0.00734695	0.044838	0.614323	3.97238	0.000301438	0.00262808	1.35705	7.44998	6.47e-05	0.000484922	2.49514	9.80664	0.399287	0.458252	0.134349	0.907164	0.00593161	0.206859	-0.742722	-4.16193
0.435095	0.738984	0.27739	0.871844	1.46205	1.39397	1.28688	1.22033	2.19912	2.99096	2.65512	2.98222	0.545968	0.85997	0.136191	0.67717	-0.0350469	0.0342158	-0.179515	0.159629				10.67	46.461	403	5.8	5	9	5	0.00880345	0.0489081	0.586007	3.81583	5.25e-06	0.00099105	1.34599	15.1318	9.8e-06	0.000196444	2.71203	13.6027	0.0161977	0.0286045	0.560004	3.31035	0.00204763	0.217889	-0.759979	-5.18336
0.972325	0.849599	0.486457	1.4844	1.52406	1.11902	1.27858	1.4163	1.62199	1.77315	2.41657	2.40409	0.830255	0.668119	0.669027	1.12035	-0.270556	0.227741	-0.013043	0.0129263	establishment of localization;protein targeting;protein transport;transport	cell part;macromolecular complex;protein complex;Sec61 translocon complex	Protein processing in endoplasmic reticulum	7.56757	21.051	185	9.61	1	3	1	0.00590844	0.040329	0.958927	4.16545	5.79e-05	0.00146508	1.34522	10.0007	0.000111452	0.000663597	2.06468	8.90932	0.00132513	0.00373593	0.832671	5.6449	0.135663	0.340595	-0.386297	-1.72299
0.349365	0.420078	1.02786	1.33514	1.31325	0.822118	1.14665	2.05381	1.30918	1.23695	2.41224	1.69644	0.744161	0.509949	1.06833	1.45101	0.0313951	-0.0320936	-0.00723156	0.0071955	anatomical structure development;anatomical structure morphogenesis;biological regulation;catabolic process;cell killing;cellular metabolic process;cellular process;developmental process;homeostatic process;immune system process;macromolecule metabolic process;metabolic process;multicellular organismal process;peptide metabolic process;primary metabolic process;protein maturation;protein metaboli…	cell part;cytoplasmic membrane-bounded vesicle;cytosol;extracellular organelle;extracellular space;intracellular membrane-bounded organelle;intracellular organelle;lysosome;organelle;vacuole;vesicle	Lysosome	9.90991	37.08	333	8.41	4	9	4	0.01694	0.0684527	0.783295	3.27444	0.00219844	0.00781124	1.33414	5.11058	0.000829119	0.0023471	1.66389	6.17489	0.00365833	0.0082691	0.943546	4.60873	0.170267	0.368409	-0.550845	-1.5579
0.487486	0.592637	0.619178	0.650765	1.75788	1.29396	0.601221	1.64108	1.88166	1.72552	1.71853	1.39999	1.03703	0.800745	0.0621217	0.757023	-0.049905	0.0482362	-0.00578236	0.00575937	cellular process;establishment of localization;protein transport;transport;vesicle-mediated transport	AP-type membrane coat adaptor complex;cell part;cytoplasmic membrane-bounded vesicle;intracellular membrane-bounded organelle;intracellular organelle;macromolecular complex;organelle;protein complex;vesicle	Lysosome	4.63576	66.172	604	7.5	3	6	2	6.94e-06	0.00479753	0.587939	14.4311	0.00227879	0.00796712	1.32396	5.07409	3.37e-06	0.000129667	1.68185	16.316	0.0197694	0.0339722	0.664653	3.15181	0.0310232	0.225475	-0.736019	-2.80344
0.633199	0.702214	0.24732	0.896078	1.55336	1.31499	1.20226	1.18903	1.81394	2.43723	2.46519	2.35727	0.171207	-0.018878	-0.0159575	0.140124	0.0313951	-0.0320936	-0.231075	0.199123	response to chemical stimulus;response to oxidative stress;response to stimulus;response to stress		Arachidonic acid metabolism;Glutathione metabolism	17.2249	24.128	209	9.35	4	8	4	0.00832341	0.0478423	0.627865	3.86402	3.73e-05	0.00140876	1.32307	10.7972	1.36e-05	0.000226284	2.27657	12.8532	0.477977	0.535676	0.0772865	0.756525	0.00485741	0.216755	-0.695208	-4.34338
0.870266	0.653519	1.02432	1.03633	1.42492	0.92372	1.25278	1.65444	1.57046	1.21599	2.28983	1.57483	0.67717	0.629473	0.619178	0.97159	-0.0800879	0.0758749	0.141433	-0.15682	biological regulation;biosynthetic process;catabolic process;cellular metabolic process;cellular process;hormone metabolic process;lipid metabolic process;metabolic process;primary metabolic process	cell part;cytoplasm;extracellular region;lipid particle		23.8255	32.917	298	8.63	7	12	6	0.000203734	0.011743	0.901008	7.99809	0.000230077	0.00232883	1.31886	7.82444	0.000398062	0.00140473	1.66768	7.08024	0.000515717	0.00181068	0.729253	6.74947	0.057175	0.25269	-0.417856	-2.34851
1.01293	1.00072	0.724214	0.867896	1.5912	1.10232	0.598365	1.92903	1.78409	1.95606	1.49365	0.997834	0.932061	1.08814	0.38405	0.564622	0.0071955	-0.00723156	0.252173	-0.305788	anatomical structure development;anatomical structure morphogenesis;behavior;cell development;cellular component organization;cellular process;developmental process;organelle organization;response to stimulus;rhythmic process;vacuole organization	extracellular organelle;organelle;vesicle	Glycosaminoglycan degradation;Lysosome	6.49526	82.36	739	6.25	5	8	5	0.000459877	0.0168893	0.914852	6.89428	0.00552297	0.0145526	1.31864	4.22625	0.000590425	0.00182311	1.57132	6.58166	0.00886361	0.0171487	0.755631	3.81	0.224382	0.420779	-0.403791	-1.35442
0.715454	0.616358	0.227741	0.515006	1.78576	1.44996	1.00288	0.981853	2.33056	2.75018	2.31063	2.23327	0.269033	0.113701	0.0565835	0.146655	0.0607391	-0.0634092	-0.234465	0.201634	cellular metabolic process;cellular process;macromolecule metabolic process;macromolecule modification;metabolic process;peptidyl-amino acid modification;primary metabolic process;protein metabolic process;protein modification process;response to chemical stimulus;response to endogenous stimulus;response to stimulus;response to stress	cell part;membrane		8.65385	83.559	728	6.8	6	9	6	0.00937632	0.0504692	0.527515	3.76201	0.000859602	0.00450992	1.31399	6.1328	3.5e-06	0.000131918	2.41504	16.2177	0.182016	0.229734	0.155368	1.50907	0.0117134	0.207739	-0.786473	-3.575
-0.100051	0.16221	-0.0816138	0.794936	1.488	0.97306	-0.332789	3.05207	1.67717	1.53007	0.140124	-0.150401	0.627607	0.791606	1.58544	1.22589	-0.222633	0.192825	0.226508	-0.268817	biological regulation;immune system process;response to stimulus	cell part;macromolecular complex;membrane;MHC protein complex;plasma membrane;protein complex	Allograft rejection;Antigen processing and presentation;Autoimmune thyroid disease;Cell adhesion molecules (CAMs);Endocytosis;Graft-versus-host disease;Natural killer cell mediated cytotoxicity;Phagosome;Type I diabetes mellitus;Viral myocarditis	19.7492	36.547	319	5.12	5	10	1	0.42433	0.54351	0.211899	0.857031	0.114785	0.163472	1.31311	1.84372	0.144563	0.178181	0.81727	1.67696	0.00542776	0.0113879	1.07567	4.242	0.182378	0.382065	-1.10121	-1.50761
0.438293	0.750178	0.265437	0.718088	1.54003	1.15704	1.24245	1.2857	2.23573	3.07433	3.20304	2.87283	0.341417	-0.0394882	-0.07552	0.191563	-0.0588937	0.0565835	-0.166503	0.149259		cell part;endoplasmic reticulum;intracellular membrane-bounded organelle;intracellular organelle;organelle		19.9176	82.338	728	5.12	13	21	13	0.00662463	0.0429566	0.547887	4.06345	1.82e-05	0.00116278	1.31119	12.2277	1.49e-05	0.00023923	2.85137	12.6536	0.39797	0.457373	0.109381	0.909865	0.00172144	0.223249	-0.763306	-5.36408
0.359521	-0.046921	0.710173	0.868687	0.984043	0.611645	0.96643	2.66562	0.918386	0.799916	2.01792	1.40272	0.0186342	-0.0380063	0.378512	0.674461	-0.123434	0.113701	0.0565835	-0.0588937		cell part;intracellular membrane-bounded organelle;intracellular organelle;mitochondrion;organelle	Lysosome;Renin-angiotensin system	5.92105	51.183	456	5.24	3	9	3	0.0643152	0.149696	0.475876	2.26263	0.030248	0.0541074	1.30995	2.82267	0.00383678	0.00774447	1.28775	4.56348	0.18594	0.233975	0.261411	1.49342	0.148886	0.351866	-0.834069	-1.65558
0.521051	0.498761	0.919912	1.12895	1.60502	1.146	1.12168	1.31441	1.64155	1.29278	1.47612	1.25217	0.454176	0.212881	0.695103	0.612588	-0.046921	0.0454429	0.0745054	-0.0785637	carbohydrate metabolic process;catabolic process;cellular lipid metabolic process;cellular metabolic process;cellular process;lipid metabolic process;metabolic process;oligosaccharide metabolic process;primary metabolic process	cell part;cytoplasm;extracellular organelle;intracellular membrane-bounded organelle;intracellular organelle;lysosome;organelle;vacuole;vesicle	Glycosphingolipid biosynthesis - globo series;Lysosome	9.87952	46.84	415	5.86	5	8	5	0.00288638	0.0304796	0.768553	4.83809	3.22e-05	0.00133502	1.29816	11.0809	6.39e-06	0.000160643	1.41704	14.6358	0.00451021	0.0097792	0.495071	4.41188	0.0320023	0.225867	-0.529608	-2.77987
-0.194295	0.745022	0.285698	2.19125	1.34936	1.37295	1.77062	0.380729	0.574344	1.54844	0.599318	0.866315	0.155749	1.90651	0.934328	0.764686	0.518031	-0.816037	0.14274	-0.158429				27.9279	12.147	111	9.51	3	6	3	0.204788	0.323759	0.835342	1.42228	0.0192125	0.0373626	1.29684	3.17436	0.0358484	0.0516925	0.975527	2.69427	0.0685324	0.0976345	1.01874	2.21645	0.466611	0.639299	-0.461498	-0.777122
0.813935	0.751035	0.917623	1.06764	1.72203	1.04754	0.871055	1.45154	1.57046	1.62901	1.35276	1.20226	1.07176	0.608809	0.595504	0.863145	0.00288247	-0.00288824	0.0496307	-0.0513992	biological regulation;cellular component assembly;cellular component organization;cellular process;regulation of organelle organization	cell part;cytoplasmic membrane-bounded vesicle;extracellular organelle;intracellular membrane-bounded organelle;intracellular organelle;nucleus;organelle;vesicle		25.5014	38.775	349	6.55	7	40	6	1.76e-05	0.00662979	0.888001	12.3033	0.000596633	0.00367909	1.27348	6.56882	7.4e-06	0.000172487	1.43907	14.2729	0.000498664	0.00177028	0.785249	6.79171	0.108808	0.312928	-0.385483	-1.88229
0.266637	0.667211	0.316146	0.909965	1.32481	1.24671	0.975997	1.49978	1.89181	1.72115	2.03351	1.70973	0.889084	0.52306	0.446786	0.978928	0.0328062	-0.0335695	0.100305	-0.107803	anatomical structure development;biological adhesion;biological regulation;cell adhesion;cellular component organization;cellular process;cytoskeleton organization;developmental process;establishment of localization;organelle organization;protein transport;transport	bleb;cell part;cell projection;cytoplasm;cytoskeleton;cytosol;intracellular membrane-bounded organelle;intracellular non-membrane-bounded organelle;intracellular organelle;lysosome;macromolecular complex;membrane;neuron projection;organelle;plasma membrane;ribonucleoprotein complex;site of polarized growth;synapse;vacuole		46.6019	29.777	309	4.34	10	27	9	0.0141746	0.0625795	0.542055	3.41822	3.86e-05	0.00139407	1.26389	10.7335	8.31e-07	0.000101476	1.84112	20.6826	0.0021956	0.00554243	0.71153	5.1119	0.00839649	0.209912	-0.721836	-3.85648
0.352758	0.753605	0.347099	1.13554	1.29514	1.15445	0.97966	1.58784	2.18903	2.66971	2.7073	2.47431	0.594549	0.335712	0.425459	1.05936	0.00288247	-0.00288824	0.0285691	-0.0291463		cell part;cytoplasm;membrane;plasma membrane	Fc gamma R-mediated phagocytosis;Leishmaniasis	27.6382	19.835	199	4.65	5	20	4	0.0140218	0.062236	0.647395	3.42705	6.82e-05	0.00157278	1.25442	9.71672	7.46e-07	9.98e-05	2.51023	21.0647	0.00962837	0.0184052	0.603914	3.73948	0.0375174	0.235192	-0.607024	-2.66013
0.448901	0.669934	0.22404	0.787433	1.46832	1.32135	1.21971	0.984772	1.97343	2.77442	2.8482	2.62153	0.260628	-0.0816138	0.0071955	0.176323	-0.013043	0.0129263	-0.186065	0.164786	cellular metabolic process;cellular process;macromolecule metabolic process;macromolecule modification;metabolic process;peptidyl-amino acid modification;primary metabolic process;protein folding;protein metabolic process;protein modification process	cell part;membrane		15.8348	64.746	581	5.5	10	28	9	0.00960249	0.0506357	0.537926	3.74176	5.56e-05	0.00146093	1.25389	10.0712	1.95e-05	0.000267555	2.55974	12.0806	0.400165	0.459133	0.095982	0.905366	0.00430913	0.232245	-0.715962	-4.45432
0.176323	0.453122	0.167358	0.573375	1.23879	1.31383	1.06212	1.29924	1.55238	2.15737	2.56949	2.18428	-0.465938	-0.450084	-0.452057	-0.35476	0.112366	-0.121863	-0.360305	0.288063	response to chemical stimulus;response to oxidative stress;response to stimulus;response to stress	cell part;endoplasmic reticulum;intracellular membrane-bounded organelle;intracellular organelle;organelle	Arachidonic acid metabolism;Glutathione metabolism	18.8172	21.076	186	7.85	4	9	4	0.0817559	0.172577	0.362979	2.0886	0.000177909	0.00215884	1.24893	8.19551	0.00015071	0.000787718	2.13631	8.44284	0.028693	0.0465141	-0.410275	-2.86289	0.000273972	0.227396	-0.88595	-7.58065
0.668119	0.664483	0.401631	0.738984	1.75574	1.26484	0.745883	1.22774	1.91265	1.58976	1.56852	1.37072	1.26963	0.793272	0.299831	0.784923	0.00432164	-0.00433462	0.0342158	-0.0350469				24.6377	30.628	276	6.13	6	10	6	0.000179455	0.0112839	0.618515	8.18279	0.000932	0.00469393	1.24876	6.03933	7.48e-06	0.000173529	1.61062	14.2446	0.00740328	0.0147003	0.787125	3.9657	0.0282485	0.222029	-0.630247	-2.87482
0.480265	0.444667	0.896853	1.04264	1.18713	0.970854	0.972325	1.8516	1.76001	1.76128	2.04299	1.5787	0.578214	0.0370308	0.561693	0.604071	0.0922074	-0.0985055	0.0482362	-0.049905				2.36486	65.572	592	7.58	2	3	2	0.0036666	0.0335163	0.718099	4.60658	0.00109143	0.00509496	1.24747	5.85991	2.69e-06	0.000132676	1.78774	16.9612	0.0205071	0.0349506	0.447244	3.12297	0.0845934	0.284954	-0.529371	-2.06394
0.52306	0.393965	0.481299	1.49108	1.77821	0.992043	0.897628	1.24854	1.29631	1.39999	1.41034	1.12499	0.870266	0.572405	0.669934	0.777367	-0.239566	0.205392	-0.0709666	0.0676387	biological regulation;cellular process;response to stimulus;signal transduction	cell part;extracellular organelle;intracellular membrane-bounded organelle;intracellular non-membrane-bounded organelle;intracellular organelle;macromolecular complex;nucleolus;nucleus;organelle;protein complex;transcription factor complex;vesicle		22.8346	14.432	127	9.6	3	9	3	0.0373321	0.106553	0.731727	2.66384	0.00132028	0.00570154	1.23848	5.64891	2.79e-05	0.000301498	1.31728	11.3583	0.000709785	0.00231391	0.731868	6.35857	0.169537	0.368366	-0.506752	-1.56104
0.299831	0.633199	0.510962	0.350497	1.5145	0.788268	1.29866	1.28392	1.49825	1.01364	0.619178	1.68347	0.206643	-0.314733	0.00432164	-0.204233	-0.0954196	0.0894982	0.16221	-0.182786				7.93103	33.15	290	5.68	3	3	3	0.00620351	0.0415235	0.455247	4.12183	0.000395354	0.00299949	1.22796	7.08913	0.00308351	0.00648584	1.21026	4.77344	0.633971	0.682131	-0.0703758	-0.501371	0.00408398	0.232172	-0.772715	-4.50458
0.47923	0.635986	0.291604	0.973795	1.43669	1.12829	1.14209	1.17632	2.05658	2.31615	2.124	1.97049	0.288063	0.31034	0.117695	0.379621	0.0229004	-0.0232697	0.09356	-0.100051	anatomical structure development;cell communication;cell motility;cellular component assembly;cellular component movement;cellular component organization;cellular process;cytoskeleton organization;developmental process;locomotion;organelle organization;response to external stimulus;response to extracellular stimulus;response to stimulus	cell part;cell projection;cytoplasm;cytosol;filopodium;membrane;microvillus;neuron projection;plasma membrane;site of polarized growth		15.4158	54.457	493	6.74	10	26	10	0.00731725	0.0447225	0.596869	3.97592	6.26e-06	0.00108247	1.22256	14.6861	2.56e-07	8.16e-05	2.11852	25.2249	0.00710138	0.0142371	0.275645	4.00217	0.00828245	0.210872	-0.625696	-3.86827
1.00432	0.727703	0.986229	1.08882	1.34993	0.984043	1.35219	1.1776	1.81311	1.60928	1.81229	1.21909	0.543991	-0.0306192	0.121679	0.639695	-0.0014434	0.00144187	0.136191	-0.150401	cellular component organization;cellular membrane organization;cellular process;endocytosis;establishment of localization;membrane invagination;membrane organization;response to biotic stimulus;response to chemical stimulus;response to stimulus;transport;vesicle-mediated transport	cell part;cell surface;membrane;plasma membrane		17.7198	164.884	1456	6.86	27	57	27	6.5e-05	0.00843353	0.955321	9.7988	2.48e-05	0.00121313	1.21949	11.5885	4.02e-05	0.000366335	1.617	10.661	0.110447	0.147619	0.322239	1.87151	0.0650015	0.260382	-0.264173	-2.25491
0.314986	0.342555	0.374066	0.534062	1.42707	1.14991	0.459432	1.82171	2.52582	0.919912	1.60739	2.41061	-0.182786	-0.186065	-0.184425	0.111031	0.104337	-0.112475	0.00863037	-0.00868222				24.425	201.786	1826	4.34	39	73	39	0.0010114	0.0214148	0.393465	5.94593	0.00575195	0.0149471	1.21658	4.18958	0.00261061	0.00565155	1.86798	4.93745	0.254797	0.308732	-0.108514	-1.25899	0.0300634	0.224394	-0.823113	-2.82732
0.614474	0.528071	0.27858	0.809003	1.47975	1.19535	1.10165	1.08406	1.87381	2.13225	2.49467	2.14209	1.17249	0.68437	0.636915	0.936591	-0.0365258	0.0356239	-0.0409719	0.0398403		cell part;intracellular non-membrane-bounded organelle;intracellular organelle;membrane;nuclear envelope;organelle		21.8241	34.848	307	9.52	8	27	8	0.00251624	0.0293326	0.55804	4.97421	1.33e-05	0.00125063	1.21571	12.9145	2.94e-06	0.000128337	2.16121	16.7046	0.000487613	0.00174297	0.858099	6.81997	0.00370443	0.222802	-0.657671	-4.59681
0.15056	0.575312	0.453122	0.892974	1.1635	1.29042	1.12829	1.24732	1.30801	2.04998	2.59144	2.22805	0.567545	0.547943	0.612588	0.167358	0.0976109	-0.104697	-0.0306192	0.0299829	cellular metabolic process;cellular process;macromolecule metabolic process;macromolecule modification;metabolic process;peptidyl-amino acid modification;primary metabolic process;protein folding;protein metabolic process;protein modification process	extracellular organelle;organelle;vesicle		24.5283	22.995	212	8.13	5	9	5	0.0172713	0.0695208	0.519923	3.25896	7.15e-07	0.000988494	1.20931	21.2175	0.000294413	0.00117144	2.0463	7.48206	0.00532756	0.011223	0.475789	4.25892	0.00476183	0.219573	-0.689392	-4.36167
0.674461	0.632268	0.393965	0.617298	1.40054	1.27977	1.10366	1.02715	1.83673	2.51879	2.16027	2.24245	0.799916	0.317304	0.105678	0.460481	-0.0218043	0.0214797	-0.192645	0.169925	cellular process;response to chemical stimulus;response to endogenous stimulus;response to stimulus;response to stress	cell part;membrane		12.3474	84.488	737	6.73	10	25	9	0.000970495	0.0211977	0.585259	5.99296	3.89e-05	0.00139152	1.20854	10.7208	8.98e-06	0.000189119	2.19532	13.8082	0.0404524	0.0622691	0.426606	2.60386	0.00104173	0.216158	-0.623283	-5.91245
0.833497	0.584	0.618239	0.946356	1.35671	1.05797	1.13027	1.19219	0.851999	1.19598	1.15445	1.08543	0.385155	0.667211	0.454176	0.702214	-0.128156	0.117695	0.240009	-0.288065	carbohydrate metabolic process;cellular metabolic process;cellular process;macromolecule metabolic process;macromolecule modification;metabolic process;peptidyl-amino acid modification;primary metabolic process;protein glycosylation;protein metabolic process;protein modification process	cell part;membrane		3.35121	84.309	746	9.06	2	3	2	0.00209361	0.0278477	0.760152	5.16055	0.000113435	0.00186069	1.19892	8.88145	0.000256608	0.00109111	1.08659	7.67131	0.00727374	0.0144777	0.566818	3.98114	0.0065292	0.208432	-0.438763	-4.07631
0.602172	0.476122	0.618239	0.899949	1.44626	0.97966	0.807355	1.55974	1.55631	1.44202	1.83471	1.55827	0.978928	0.526069	0.425459	0.835116	0.0524158	-0.0543922	-0.00578236	0.00575937	cellular metabolic process;cellular process;establishment of localization;macromolecule metabolic process;metabolic process;primary metabolic process;protein folding;protein metabolic process;protein transport;response to stimulus;response to stress;secretion;transport	cell part;cytoplasmic membrane-bounded vesicle;endoplasmic reticulum;intracellular membrane-bounded organelle;intracellular organelle;organelle;vesicle	Protein processing in endoplasmic reticulum	29.6154	28.557	260	6.62	7	30	7	0.000406182	0.0160538	0.64962	7.05399	0.000592228	0.00366828	1.19875	6.57792	1.6e-06	0.000110827	1.59832	18.5123	0.00189049	0.0049312	0.691893	5.26599	0.0345997	0.23085	-0.549131	-2.72094
0.499782	0.27023	0.648005	0.739848	1.40545	0.653519	0.809826	1.90727	1.6107	2.10165	1.83956	1.0861	1.10501	0.772308	0.898402	0.896078	-0.07552	0.0717627	0.0565835	-0.0588937		cell part;extracellular organelle;intracellular membrane-bounded organelle;intracellular organelle;lysosome;organelle;vacuole;vesicle	Glycosaminoglycan degradation;Lysosome	11.6412	58.265	524	7.01	6	11	6	0.002586	0.0295644	0.540983	4.94689	0.00621987	0.0158262	1.19553	4.11948	0.000274586	0.00113161	1.66102	7.57757	2.39e-05	0.000237115	0.919466	11.6634	0.0758035	0.274267	-0.654551	-2.14331
0.588804	0.616358	0.395063	1.10702	1.48078	1.14861	1.0165	1.12101	1.53655	1.854	1.98039	1.99023	0.716332	0.314986	0.651683	0.77905	0.0551957	-0.0573917	-0.142417	0.129613	cellular process;developmental process;embryo development;establishment of localization;Golgi vesicle transport;protein transport;transport;vesicle-mediated transport	cell part;macromolecular complex;protein complex		8.22846	112.79	1033	7.2	9	19	8	0.00586145	0.0401403	0.680561	4.17262	5.14e-05	0.00146135	1.19548	10.211	5.23e-06	0.000145625	1.84404	15.1442	0.00206631	0.00528355	0.619263	5.17402	0.0299177	0.225333	-0.514915	-2.83102
-0.0247366	0.124328	0.757877	1.36681	1.17824	0.770618	1.09896	1.68392	1.23695	1.22713	2.01471	1.49825	1.01792	0.200379	0.902267	1.15575	-0.0513992	0.0496307	0.116365	-0.126581	biological regulation;cellular component assembly;cellular component organization;cellular macromolecular complex assembly;cellular process;chromatin organization;chromosome organization;establishment of localization;macromolecular complex assembly;organelle organization;regulation of organelle organization;regulation of protein modification process;regulation of protein stability	cell part;extracellular organelle;macromolecular complex;nucleosome;organelle;vesicle		35.5856	22.635	222	10.96	11	52	9	0.134767	0.240758	0.559066	1.72779	0.000931875	0.004699	1.18593	6.03949	0.000235444	0.00103836	1.49726	7.79187	0.00952939	0.0182581	0.822075	3.74825	0.141866	0.343692	-0.626863	-1.69061
0.791606	0.597412	0.669027	1.09828	1.27322	0.839153	1.30042	1.31441	1.37685	1.66676	2.23756	1.96458	0.796598	0.441483	0.92524	0.935837	-0.131313	0.120352	-0.052895	0.051024	cell growth;cellular component organization;cellular process;endoplasmic reticulum organization;establishment of localization;growth;organelle organization;protein targeting;protein transport;response to chemical stimulus;response to stimulus;transport	cell part;endoplasmic reticulum;intracellular membrane-bounded organelle;intracellular organelle;membrane;organelle	Phagosome;Protein export;Protein processing in endoplasmic reticulum;Vibrio cholerae infection	12.395	52.231	476	8.06	7	18	3	0.000685149	0.0193426	0.79229	6.40091	8.71e-05	0.00168051	1.18501	9.30775	8.48e-05	0.000571423	1.81465	9.35078	0.000908649	0.00278089	0.777998	6.06855	0.0486801	0.245471	-0.392716	-2.46662
1.01221	1.146	0.0989585	0.295135	2.51374	1.0165	-0.0985055	1.21785	1.67897	3.99991	3.53468	3.74168	0.0172092	0.0731346	-0.492079	-0.463947	-0.364014	0.290424	-0.155213	0.140124	anatomical structure morphogenesis;biological adhesion;cell adhesion;cell growth;cell motility;cellular component morphogenesis;cellular component movement;cellular component organization;cellular process;developmental process;growth;locomotion	cell part;cell surface;extracellular matrix;proteinaceous extracellular matrix	ECM-receptor interaction;Focal adhesion	20.9987	173.143	1562	5.63	26	54	26	0.0685332	0.155843	0.660246	2.21644	0.0768288	0.116068	1.18457	2.13358	0.00101285	0.00272235	3.26098	5.94431	0.392776	0.452406	-0.194251	-0.920585	0.412021	0.590839	-0.524319	-0.881385
0.470927	0.655352	0.435095	1.02857	1.54745	1.26604	0.889863	0.988412	1.56218	1.58063	1.58688	1.59503	0.652601	0.244887	0.24123	0.357271	0.0799753	-0.0846703	-0.239566	0.205392	cellular process;establishment of localization;protein transport;transport;vesicle-mediated transport	cell part;membrane	Endocytosis	11.2381	57.635	525	8.35	7	9	7	0.00764822	0.0456036	0.657203	3.93731	0.000544218	0.00355111	1.18266	6.68235	3.31e-06	0.00012962	1.5909	16.3689	0.0310619	0.0496942	0.383714	2.80249	0.0398756	0.235396	-0.525455	-2.61457
0.850399	0.732052	0.940355	1.16479	1.36065	0.929791	0.898402	1.53655	1.46153	1.02715	1.1137	1.01435	0.297485	0.0257376	0.0607391	0.298658	0.0342158	-0.0350469	-0.0320936	0.0313951	biological regulation;regulation of organelle organization	cell part;extracellular organelle;membrane;organelle;vesicle		19.0594	43.091	404	6.62	7	28	7	6.26e-05	0.0089604	0.92228	9.86415	0.000312903	0.00266096	1.18173	7.39943	3.66e-05	0.000351991	1.15457	10.8372	0.0663536	0.0949871	0.171037	2.23993	0.206179	0.405134	-0.259449	-1.41727
0.445727	0.52306	0.259423	0.844787	1.31092	0.970854	1.0545	1.37962	1.73552	1.49978	1.67401	1.44943	0.725959	0.654436	0.215368	0.807355	-0.017417	0.0172092	0.0976109	-0.104697				2.31698	583.009	5136	6.89	13	17	13	0.0068904	0.043925	0.520073	4.02871	3.31e-05	0.00134473	1.1808	11.0289	1.06e-06	0.000105065	1.59151	19.8411	0.0048501	0.0103806	0.602603	4.34477	0.00561468	0.211826	-0.660725	-4.21136
0.691534	0.687957	0.582074	1.18523	1.29807	0.948601	1.17249	1.23756	1.31962	1.49006	1.6248	1.18523	0.919149	0.85599	0.769772	0.829444	-0.150401	0.136191	0.123004	-0.134477	cellular metabolic process;cellular process;macromolecule metabolic process;metabolic process;peptide metabolic process;primary metabolic process;protein maturation;protein metabolic process	cell part;membrane		13.9665	20.586	179	9.17	3	11	3	0.00228926	0.0281911	0.79312	5.06944	3.97e-05	0.00134989	1.1706	10.6834	2.79e-05	0.000301072	1.41135	11.356	5.61e-05	0.000395853	0.850009	10.0565	0.0511004	0.247741	-0.377482	-2.43089
0.560715	0.711935	-0.0724828	0.561693	1.55876	1.36065	0.67084	0.996389	1.8508	2.53456	2.18078	1.79327	0.705757	0.16092	0.125651	0.0607391	-0.153607	0.138814	-0.204233	0.178874	anatomical structure development;anatomical structure formation involved in morphogenesis;anatomical structure morphogenesis;biological regulation;cell differentiation;cell motility;cell proliferation;cellular component movement;cellular process;developmental process;locomotion;macromolecule metabolic process;metabolic process;multicellular organismal process;primary metabolic process;protein mat…	cell part;cytoplasm;cytoplasmic membrane-bounded vesicle;extracellular matrix;intracellular membrane-bounded organelle;intracellular organelle;membrane;organelle;plasma membrane;vesicle	GnRH signaling pathway	6.18557	66.038	582	8.03	4	6	4	0.0656647	0.151478	0.450503	2.24752	0.00190534	0.00716228	1.1567	5.25785	4.06e-05	0.000367851	2.09989	10.6411	0.176643	0.22377	0.273305	1.53102	0.0363288	0.233021	-0.706193	-2.68427
0.474046	0.689746	0.646163	0.760434	1.38184	0.934328	0.771463	1.53356	1.45891	1.9115	1.9895	1.36401	1.06557	0.598365	0.510962	1.09356	0.0717627	-0.07552	0.0496307	-0.0513992	cellular component organization;cellular membrane organization;cellular process;endocytosis;establishment of localization;membrane invagination;membrane organization;protein transport;transport;vesicle-mediated transport	cell part;cytoplasmic membrane-bounded vesicle;intracellular membrane-bounded organelle;intracellular organelle;macromolecular complex;membrane;organelle;protein complex;vesicle	Bacterial invasion of epithelial cells;Endocrine and other factor-regulated calcium reabsorption;Endocytosis;Huntington's disease;Lysosome	19.7581	26.964	248	4.5	7	18	7	0.000100712	0.00971986	0.643979	9.07094	0.000755406	0.0041967	1.15668	6.28444	4.63e-05	0.000393031	1.68236	10.3993	0.00198719	0.00513822	0.818496	5.21426	0.0359305	0.232987	-0.5127	-2.69255
0.197865	0.593593	0.212881	0.591679	1.56365	1.35502	0.799087	0.906121	1.976	2.6062	1.96384	1.87892	-0.125006	-0.356606	-0.545824	-0.330973	0.0551957	-0.0573917	-0.0101343	0.0100636		cell part		4.58937	47.755	414	4.77	2	3	2	0.0128668	0.0597283	0.399571	3.49741	0.000734581	0.00413638	1.15653	6.31763	1.67e-05	0.000249511	2.10681	12.4177	0.00896012	0.0173032	-0.339036	-3.80073	0.0120767	0.21058	-0.756963	-3.54968
0.501821	0.489543	0.369606	1.12433	1.28511	1.10165	0.955313	1.28214	1.47457	1.71061	1.88479	1.76553	0.237564	-0.0439433	-0.0709666	0.137504	0.0172092	-0.017417	-0.049905	0.0482362	biological regulation;cellular component organization;cellular homeostasis;cellular membrane organization;cellular metabolic process;cellular process;endocytosis;establishment of localization;homeostatic process;macromolecule metabolic process;membrane invagination;membrane organization;metabolic process;primary metabolic process;protein folding;protein metabolic process;response to stimulus;resp…	cell part;endoplasmic reticulum;intracellular membrane-bounded organelle;intracellular organelle;organelle	Protein processing in endoplasmic reticulum	20.1439	46.324	417	5.88	8	19	8	0.0110561	0.0557505	0.621794	3.6231	8.09e-06	0.00108266	1.15652	14.0572	1.27e-06	0.000109466	1.70935	19.2645	0.426492	0.485048	0.0655085	0.852809	0.0293623	0.223996	-0.534729	-2.84529
0.948601	0.577248	0.920674	0.879706	1.09963	1.27262	1.26604	0.916094	1.24793	1.1903	2.06247	2.123	0.902267	0.465713	0.835924	1.01435	-0.209228	0.182692	-0.2567	0.217851	biological regulation;cellular homeostasis;cellular metabolic process;cellular process;homeostatic process;macromolecule metabolic process;metabolic process;primary metabolic process;protein folding;protein metabolic process;response to stimulus;response to stress	cell part;endoplasmic reticulum;intracellular membrane-bounded organelle;intracellular non-membrane-bounded organelle;intracellular organelle;membrane;nucleolus;organelle		17.2662	31.415	278	5.3	5	12	5	0.00141953	0.0244442	0.847903	5.57005	0.000263612	0.00247509	1.15494	7.63392	0.0010309	0.00274775	1.67227	5.92427	0.00316701	0.0074004	0.820911	4.74745	0.0434419	0.241021	-0.307039	-2.55083
0.323082	0.709291	-0.190997	0.745883	1.4631	0.984772	0.649845	1.44148	1.82212	1.20727	1.41468	1.02857	0.67084	0.651683	-0.114035	0.768079	0.147958	-0.164884	0.207893	-0.242977	biological regulation;multi-organism process;response to biotic stimulus;response to stimulus	cell part;cytoplasm	RIG-I-like receptor signaling pathway	4.27729	76.864	678	7.94	3	3	3	0.145599	0.253454	0.409817	1.67178	0.0022431	0.00788887	1.1478	5.09011	0.000509153	0.00164819	1.38116	6.76554	0.072427	0.10241	0.507144	2.17633	0.0453493	0.240665	-0.737985	-2.51898
0.702214	0.807355	0.386259	0.848798	1.39616	0.929033	1.0115	1.22404	1.83026	1.94261	2.5888	2.16382	0.836732	0.158337	0.54498	1.14535	-0.169745	0.151859	-0.00433462	0.00432164	amine transport;amino acid transport;anatomical structure development;cellular process;developmental process;establishment of localization;organic acid transport;transmembrane transport;transport	cell part;Golgi apparatus;intracellular membrane-bounded organelle;intracellular organelle;organelle		3.27571	118.723	1099	5.83	3	4	3	0.00139366	0.0243013	0.690631	5.58998	9.27e-05	0.00173225	1.14466	9.20569	2.16e-05	0.000273466	2.13585	11.8714	0.022052	0.0370659	0.675825	3.0661	0.0223669	0.217383	-0.454026	-3.05504
0.713696	0.57918	0.889084	1.06557	1.3202	0.827006	0.631337	1.77104	1.3724	1.55974	1.60644	1.94711	0.890641	0.757877	0.929791	1.11902	0.145351	-0.161653	0.051024	-0.052895	biological regulation;cell activation;cellular component organization;cellular membrane organization;cellular process;immune system process;membrane organization;plasma membrane organization;response to chemical stimulus;response to DNA damage stimulus;response to stimulus;response to stress;signal transduction	cell part;centrosome;cytoplasm;cytosol;extracellular organelle;intracellular membrane-bounded organelle;intracellular non-membrane-bounded organelle;intracellular organelle;macromolecular complex;membrane;microtubule organizing center;nucleus;organelle;plasma membrane;protein complex;vesicle		7.1066	42.927	394	6.19	2	3	2	0.00060805	0.0192627	0.816426	6.54561	0.00500296	0.0135524	1.14194	4.31628	2.15e-05	0.000273662	1.62596	11.8825	8.67e-05	0.000523219	0.928876	9.31384	0.28463	0.478611	-0.325512	-1.17467
0.362891	0.621993	0.0621217	0.679874	1.7583	1.27441	0.573375	0.955313	1.72552	1.3488	1.02006	0.709291	1.01507	0.842376	0.724214	0.80488	0.0229004	-0.0232697	-0.0709666	0.0676387	aging;anatomical structure morphogenesis;biological regulation;catabolic process;cell death;cell differentiation;cellular component assembly;cellular component organization;cellular homeostasis;cellular ion homeostasis;cellular metabolic process;cellular process;death;developmental process;establishment of localization;homeostatic process;immune system process;macromolecular complex assembly;macr…	cell part;cytosol;intracellular non-membrane-bounded organelle;intracellular organelle;membrane;nucleolus;organelle		9.81941	98.049	886	5.87	10	18	10	0.0240499	0.0833113	0.432644	2.99866	0.00403234	0.0116615	1.14127	4.51654	0.0015777	0.0038334	1.20184	5.45653	1.66e-05	0.000184723	0.847559	12.43	0.0490299	0.246039	-0.70863	-2.46134
0.471968	0.56267	0.809003	0.767231	1.20539	0.795767	0.663572	1.87578	1.28214	1.426	1.36345	0.896853	0.390668	0.22033	0.298658	0.323082	-0.0588937	0.0565835	0.0454429	-0.046921	alcohol metabolic process;carbohydrate metabolic process;cellular metabolic process;cellular process;metabolic process;primary metabolic process;small molecule metabolic process	cell part;intracellular membrane-bounded organelle;intracellular organelle;lysosome;organelle;vacuole	Amino sugar and nucleotide sugar metabolism;Glycosaminoglycan degradation;Glycosphingolipid biosynthesis - ganglio series;Glycosphingolipid biosynthesis - globo series;Lysosome;Other glycan degradation	12.8492	61.488	537	7.94	9	25	8	0.000274203	0.013547	0.653665	7.57949	0.00605262	0.0155628	1.13608	4.14383	5.34e-05	0.000428216	1.24306	10.1418	0.000549183	0.00189138	0.309132	6.67107	0.140557	0.342922	-0.48241	-1.69733
0.109695	0.569491	0.334568	0.627607	1.24428	1.1865	0.963474	1.11969	1.68302	2.56511	2.61235	2.38543	-0.0543922	-0.475936	-0.531156	-0.463947	-0.0350469	0.0342158	-0.169745	0.151859				13.3531	38.919	337	4.86	5	31	5	0.0226432	0.0803157	0.41502	3.04547	1.59e-05	0.00124208	1.13316	12.5223	4.95e-05	0.000411194	2.31616	10.2774	0.0265318	0.0434005	-0.376679	-2.92288	0.00167404	0.257306	-0.718145	-5.39356
0.792439	0.53107	0.944109	0.790772	0.940355	0.745883	0.584	2.19093	1.38791	1.22157	1.53406	1.31441	0.537048	0.296311	0.222805	0.259423	-0.260152	0.22033	0.190299	-0.21927	autophagy;catabolic process;cellular metabolic process;cellular process;macromolecule metabolic process;metabolic process;primary metabolic process;protein catabolic process;protein metabolic process;proteolysis	cell part;cytoplasmic membrane-bounded vesicle;extracellular space;intracellular membrane-bounded organelle;intracellular organelle;lysosome;organelle;vacuole;vesicle		22.3587	44.652	407	7.09	9	36	9	0.00233275	0.0281422	0.781796	5.05038	0.0266492	0.0485702	1.13249	2.91948	7.56e-05	0.000533534	1.38169	9.54264	0.0568923	0.0835763	0.346095	2.35213	0.386713	0.571735	-0.350695	-0.933237
0.434028	0.695103	-0.137648	1.35332	1.20351	1.12631	0.790772	1.35163	1.74502	1.33914	1.0545	0.607863	0.16092	-0.101598	-0.45799	0.0976109	0.0551957	-0.0573917	0.108357	-0.117161		cell part;cytosol		14.5161	35.8	310	6.32	4	6	4	0.109343	0.211648	0.588952	1.87876	0.000130391	0.00189868	1.12081	8.66398	0.00282831	0.00605648	1.18938	4.8581	0.642657	0.690761	-0.0725141	-0.488318	0.159454	0.359053	-0.531855	-1.60574
0.339137	0.187768	0.668119	0.872632	1.03914	0.821302	1.13093	1.39397	1.01721	0.980391	1.51753	1.78115	0.442545	0.464668	0.818033	0.900722	-0.231075	0.199123	0.173767	-0.1976	biosynthetic process;cellular metabolic process;cellular process;macromolecule metabolic process;metabolic process;primary metabolic process;protein metabolic process;translation	cell part;centrosome;intracellular non-membrane-bounded organelle;intracellular organelle;macromolecular complex;membrane;microtubule organizing center;organelle;ribonucleoprotein complex	Ribosome	25.1852	15.85	135	11.33	3	10	3	0.0337907	0.100596	0.53086	2.73877	0.000539497	0.00356515	1.11028	6.69318	0.00106656	0.00282285	1.33802	5.88584	0.00677204	0.0137092	0.670438	4.04399	0.0250952	0.218334	-0.57942	-2.96575
0.335712	0.504875	-0.176251	0.22033	1.40327	1.23818	0.697774	0.829444	2.01685	1.86987	2.85957	2.9092	-0.212567	-0.432455	-0.997118	-0.888969	0.0100636	-0.0101343	-0.744197	0.488515	anatomical structure morphogenesis;biological regulation;cell motility;cellular component movement;cellular component organization;cellular process;developmental process;locomotion;multicellular organismal process;response to stimulus;signal transduction	cell part;cytoplasm;extracellular matrix;extracellular space;proteinaceous extracellular matrix		11.4286	26.407	245	7.5	3	7	3	0.367606	0.490377	0.285105	0.974145	0.0108545	0.023999	1.1061	3.63849	0.000565721	0.00176655	2.47781	6.63432	0.121061	0.160256	-0.568839	-1.8053	0.00984231	0.210544	-0.820999	-3.72086
0.633199	0.493647	0.691534	0.889084	1.27858	0.942608	0.80488	1.36625	1.32999	1.42385	1.73162	1.35276	0.77484	0.529071	0.487486	0.78576	-0.049905	0.0482362	0	0	biological regulation;cellular metabolic process;cellular process;macromolecule metabolic process;metabolic process;primary metabolic process;protein folding;protein metabolic process	cell part;cell projection;macromolecular complex;membrane;neuron projection;protein complex;site of polarized growth		12.636	131.088	1195	5.29	13	23	13	0.00020043	0.0118826	0.677283	8.02169	0.000186919	0.00222267	1.0985	8.12308	4.8e-06	0.000149698	1.45997	15.3678	0.000216779	0.000962172	0.644706	7.90906	0.036302	0.23321	-0.421214	-2.68482
0.768079	0.597412	0.414677	0.673556	1.37796	0.957543	0.901495	1.13947	1.76086	1.88088	2.34398	2.03386	1.02928	1.29748	0.477159	0.793272	-0.0908029	0.0854246	-0.0159575	0.015783		cell part;membrane	Lysine degradation;Other types of O-glycan biosynthesis	12.4797	71.069	617	7.12	8	13	8	0.000317914	0.0143407	0.614819	7.37801	7.06e-05	0.00160183	1.0955	9.65736	4.96e-06	0.000150099	2.00628	15.2835	0.00232156	0.00578299	0.900686	5.05525	0.0104331	0.21541	-0.480685	-3.6717
0.651683	0.812293	0.616358	0.687957	1.28629	0.782409	1.02219	1.27202	1.62246	1.86314	1.95903	1.27143	1.29631	0.323082	0.24245	1.08678	0.051024	-0.052895	0.0786098	-0.0831412	biological regulation;cell death;cellular component assembly;cellular component organization;cellular macromolecular complex assembly;cellular membrane organization;cellular process;death;endocytosis;establishment of localization;macromolecular complex assembly;membrane invagination;membrane organization;organelle organization;protein complex assembly;protein transport;regulation of protein modif…	cell part;membrane;plasma membrane	Endocytosis	5.72917	82.326	768	6.19	4	12	4	2.06e-05	0.00713428	0.693673	11.9675	0.00012774	0.00190008	1.09233	8.69575	4.09e-05	0.000368245	1.68062	10.627	0.0335415	0.0529871	0.738757	2.74436	0.0199186	0.210336	-0.398655	-3.14588
0.642471	0.452068	0.504875	1.49057	1.11836	0.819668	1.08475	1.34199	1.46624	1.43456	2.02503	1.61542	0.662661	0.340277	0.487486	0.599318	-0.0218043	0.0214797	0.0370308	-0.0380063	biological regulation;cellular homeostasis;cellular metabolic process;cellular process;homeostatic process;macromolecule metabolic process;metabolic process;primary metabolic process;protein folding;protein metabolic process;response to stimulus;response to stress	cell part;cytoplasmic membrane-bounded vesicle;endoplasmic reticulum;intracellular membrane-bounded organelle;intracellular organelle;organelle;vesicle	Protein processing in endoplasmic reticulum;Vibrio cholerae infection	32.0373	72.675	643	5.12	23	102	23	0.019176	0.0734135	0.772821	3.17586	5.58e-05	0.00145768	1.09151	10.0641	2.08e-05	0.000270165	1.63564	11.9473	0.000370725	0.00142455	0.522761	7.17338	0.274818	0.468183	-0.318694	-1.20152
0.564622	0.570463	0.476122	1.09085	1.22651	0.799087	0.981122	1.35558	1.41954	1.81598	2.22466	1.81926	0.861558	0.447844	0.582074	0.75446	-0.00868222	0.00863037	-0.0603973	0.0579701		cell part;membrane		3.44828	35.607	319	4.45	1	6	1	0.00314637	0.0316161	0.676135	4.75381	0.000135169	0.00191451	1.09119	8.60857	3.43e-05	0.000337575	1.82048	10.9565	0.000427996	0.00159156	0.662104	6.98634	0.0686408	0.262785	-0.415059	-2.2153
0.687061	0.547943	1.12101	0.757877	1.11303	0.702214	1.02786	1.50843	1.09491	1.17568	1.43189	1.06143	0.794104	0.653519	0.861558	0.829444	-0.0664274	0.0635029	0.0908535	-0.0969617	autophagy;biological regulation;catabolic process;cell death;cellular metabolic process;cellular process;death;establishment of localization;Golgi vesicle transport;metabolic process;regulation of protein stability;regulation of transport;transport;vacuolar transport;vesicle-mediated transport	cell body;cell part;cell projection;cytoplasmic membrane-bounded vesicle;endosome;extracellular organelle;intracellular membrane-bounded organelle;intracellular organelle;lysosome;membrane;neuron projection;neuronal cell body;organelle;plasma membrane;vacuole;vesicle	ko05152;Lysosome;Phagosome	13.7592	43.941	407	8.07	5	23	5	0.000991644	0.021434	0.780732	5.96837	0.000727009	0.004133	1.09014	6.32996	1.65e-05	0.000248448	1.19324	12.4423	1.99e-05	0.00021174	0.786914	12.0369	0.18373	0.383348	-0.309411	-1.5022
-0.120294	1.1117	-0.00433462	0.618239	1.39506	1.12168	1.11437	0.556797	1.74674	4.41095	3.15526	2.78931	-0.522841	-0.136062	-0.0424569	0.235114	-0.586406	0.415759	0.0271541	-0.027675	biological adhesion;biological regulation;cell adhesion;cellular process	cell part;cytoplasmic membrane-bounded vesicle;intracellular membrane-bounded organelle;intracellular organelle;organelle;vesicle	ECM-receptor interaction;Focal adhesion;Malaria;Phagosome;TGF-beta signaling pathway	6.22867	129.644	1172	4.82	6	12	6	0.255646	0.380398	0.444119	1.25648	0.00696986	0.0172377	1.08977	4.01861	0.00196658	0.00451151	3.06836	5.22504	0.785425	0.820623	-0.0737692	-0.284727	0.103561	0.307645	-0.645649	-1.91794
0.27262	0.593593	0.00144187	0.988412	1.16285	0.922198	0.929791	1.32826	2.17441	2.66993	2.3724	1.92486	0.764686	0.547943	0.209141	0.540027	0.120352	-0.131313	-0.0320936	0.0313951	biological regulation	cell part;cytoplasm;intracellular membrane-bounded organelle;intracellular organelle;membrane;nucleus;organelle;plasma membrane;site of polarized growth		45.9091	21.777	220	4.51	9	24	9	0.0770963	0.167425	0.466932	2.13106	6.68e-05	0.00156631	1.08869	9.75254	9.13e-06	0.000190366	2.28831	13.7688	0.00631902	0.0129821	0.518364	4.10538	0.0377866	0.233008	-0.62176	-2.65478
0.437228	0.358396	0.473008	1.60122	1.12433	0.697774	1.05311	1.47768	1.34426	1.13225	1.68032	1.47819	0.534062	0.329985	0.521051	0.67717	0.0299829	-0.0306192	0.0370308	-0.0380063	catabolic process;cellular metabolic process;cellular process;macromolecule metabolic process;metabolic process;primary metabolic process;protein folding;protein metabolic process;proteolysis;proteolysis involved in cellular protein catabolic process;response to stimulus;response to stress	cell part;cytoplasmic membrane-bounded vesicle;endoplasmic reticulum;intracellular membrane-bounded organelle;intracellular organelle;organelle;vesicle	NOD-like receptor signaling pathway;Pathways in cancer;Plant-pathogen interaction;Prostate cancer;Protein processing in endoplasmic reticulum	36.6915	92.713	804	4.81	33	150	31	0.0516177	0.130777	0.717866	2.42349	0.00051189	0.00345422	1.08863	6.75881	1.97e-05	0.000264992	1.40916	12.0598	0.000430249	0.00159423	0.51597	6.97957	0.312136	0.506793	-0.37076	-1.10339
0.687957	0.96643	0.397255	0.773152	1.75702	1.03492	1.09153	0.447844	1.77273	1.83552	1.8679	2.17887	0.292782	-0.0335695	-0.150401	0.09356	-0.0892673	0.0840642	-0.150401	0.136191	aging;anatomical structure formation involved in morphogenesis;anatomical structure morphogenesis;biological regulation;cell motility;cellular component morphogenesis;cellular component movement;cellular component organization;cellular process;developmental process;locomotion;macromolecule metabolic process;metabolic process;multicellular organismal process;multi-organism process;primary metaboli…	cell part;cytoplasm;extracellular matrix;extracellular space;intracellular membrane-bounded organelle;intracellular organelle;membrane;nucleus;organelle;proteinaceous extracellular matrix	Bladder cancer;GnRH signaling pathway;Leukocyte transendothelial migration;Pathways in cancer	13.2931	74.102	662	5.47	9	18	9	0.0020084	0.0274174	0.711052	5.2033	0.00765682	0.0184529	1.08768	3.93633	2.74e-06	0.000130483	1.91861	16.9083	0.652156	0.69934	0.055446	0.47415	0.245599	0.441801	-0.376631	-1.28674
0.432959	0.319618	0.714575	0.792439	1.18142	0.862352	0.762136	1.52005	1.15704	0.958286	1.30859	1.24793	0.818851	0.914564	0.762136	1.10635	-0.0543922	0.0524158	0.0648829	-0.0679388	cellular process;establishment of localization;hydrogen transport;ion transport;transmembrane transport;transport	cell part;cytosol;endosome;intracellular membrane-bounded organelle;intracellular organelle;macromolecular complex;organelle;protein complex	Collecting duct acid secretion;Epithelial cell signaling in Helicobacter pylori infection;Oxidative phosphorylation;Phagosome;Rheumatoid arthritis;Vibrio cholerae infection	26.5487	26.112	226	8.43	8	14	8	0.00297123	0.0309814	0.566156	4.80967	0.000816659	0.00439007	1.08275	6.1926	8.6e-06	0.000189813	1.16922	13.9104	3.63e-05	0.000305263	0.901733	10.8485	0.0452552	0.24109	-0.516591	-2.52052
0.454176	0.249749	0.644318	0.58111	1.38515	0.466758	0.841571	1.57143	1.21909	1.16156	1.52105	0.952334	0.285698	0.221568	0.382944	0.561693	0.0621217	-0.0649175	0.0662614	-0.0694519				2.54351	83.094	747	6.73	2	3	2	0.00222966	0.0281249	0.483835	5.09622	0.00583225	0.0150991	1.06773	4.1771	6.33e-05	0.000479694	1.21501	9.84415	0.0046737	0.0100705	0.364472	4.37891	0.0716599	0.268887	-0.583891	-2.18405
0.760434	0.553852	0.54893	1.14861	1.69466	1.24732	0.975263	0.199123	2.01685	0.726831	0.938098	2.02892	0.564622	0.104337	0.243669	0.240009	-0.027675	0.0271541	-0.535332	0.389567	cellular process;establishment of localization;protein transport;transport;vesicle-mediated transport	cell part;cytoplasmic membrane-bounded vesicle;intracellular membrane-bounded organelle;intracellular organelle;membrane;organelle;vesicle		4.66926	27.885	257	4.36	1	4	1	0.0156998	0.0656797	0.789528	3.33547	0.0272208	0.0495466	1.06566	2.9032	0.0100255	0.0173646	1.46425	3.70528	0.17977	0.227106	0.324731	1.51817	0.452781	0.628442	-0.276135	-0.802666
0.154454	0.288063	0.267835	0.942608	1.68302	0.447844	1.1564	0.965692	0.855192	1.1865	1.19787	0.68437	1.34596	0.899949	1.27083	1.12961	-0.0573917	0.0551957	0.0758749	-0.0800879	aging;anatomical structure development;biological regulation;cellular metabolic process;cellular nitrogen compound metabolic process;cellular process;developmental process;DNA metabolic process;DNA recombination;DNA repair;macromolecule metabolic process;metabolic process;multicellular organismal process;nitrogen compound metabolic process;nucleobase-containing compound metabolic process;primary …	cell part;chromosome;extracellular organelle;intracellular membrane-bounded organelle;intracellular non-membrane-bounded organelle;intracellular organelle;macromolecular complex;nuclear chromosome;nucleosome;nucleus;organelle;vesicle	Systemic lupus erythematosus	22.3776	15.105	143	10.74	5	49	2	0.0640995	0.149445	0.414842	2.26508	0.00617942	0.0157522	1.06484	4.1253	0.000312803	0.0012189	0.982584	7.39987	3.34e-05	0.000300269	1.16319	11.0114	0.082042	0.281151	-0.649999	-2.08608
0.47923	0.43189	0.547943	0.984043	1.07039	0.905351	1.08134	1.19219	1.4098	0.792439	0.902267	1.10366	-0.0664274	-0.242977	-0.274041	-0.101598	0.0989585	-0.106249	-0.011588	0.0114957				15.3285	91.425	822	6.64	12	30	12	0.00373724	0.0338636	0.612622	4.58842	6.34e-06	0.00105184	1.06416	14.6557	0.00030725	0.00120405	1.05389	7.42409	0.0433742	0.0661047	-0.169415	-2.55199	0.0179101	0.204758	-0.451542	-3.23002
0.676267	0.603122	0.842376	1.05866	1.20163	1.10836	0.71721	1.19912	1.48491	1.42707	1.72334	1.53356	0.752748	0.364012	0.228972	0.797428	0.0867836	-0.0923401	0.111031	-0.120294	biological regulation;cellular component organization;cellular process;cytoskeleton organization;endosome transport;establishment of localization;organelle organization;protein transport;regulation of organelle organization;transport;vesicle-mediated transport	cell part;endosome;intracellular membrane-bounded organelle;intracellular organelle;macromolecular complex;membrane;organelle;protein complex		10.1053	51.295	475	5.52	5	8	5	0.000494441	0.0173892	0.798812	6.80242	0.000180789	0.00218104	1.06029	8.1719	2.13e-06	0.000118133	1.54593	17.6342	0.0125269	0.0229927	0.539495	3.51945	0.138883	0.341651	-0.261474	-1.70601
0.317304	0.674461	0.569491	0.878137	1.15056	1.11503	0.87342	1.07724	0.918386	1.29514	1.77146	1.67807	-0.803393	-0.675766	-0.696658	-0.614845	-0.0203405	0.0200577	0.0949117	-0.101598	anatomical structure development;anatomical structure morphogenesis;cellular component organization;cellular process;developmental process;extracellular matrix organization;extracellular structure organization;multicellular organismal process;response to chemical stimulus;response to endogenous stimulus;response to stimulus			5.48862	145.112	1494	6.7	7	20	7	0.00258888	0.029516	0.61159	4.94578	7.62e-06	0.00109056	1.05581	14.2007	0.00039003	0.00138819	1.41751	7.10682	1.79e-05	0.000196202	-0.695923	-12.262	0.0152022	0.211001	-0.444216	-3.36146
0.16221	0.424385	0.194087	0.977463	0.931305	1.08543	0.451013	1.58544	1.13685	1.38847	1.93433	2.06557	0.0257376	-0.293359	-0.209228	0.231432	0.0621217	-0.0649175	0.410341	-0.575615		cell part		6.69291	58.664	508	8.31	4	6	4	0.133957	0.240555	0.481554	1.73215	0.0144982	0.0300088	1.05531	3.39987	0.00142497	0.00354322	1.67332	5.56591	0.937427	0.948397	-0.0193367	-0.0818512	0.104621	0.308584	-0.57376	-1.9106
0.703101	0.546956	0.297485	0.888305	1.50233	0.901495	0.817214	0.978928	1.6017	1.83269	1.76426	1.57628	1.16221	0.777367	0.566572	0.585924	-0.0694519	0.0662614	-0.168123	0.15056	cell death;cellular process;death	cell part;Golgi apparatus;intracellular membrane-bounded organelle;intracellular organelle;macromolecular complex;membrane;organelle;protein complex		3.94161	76.517	685	9.03	3	8	3	0.005241	0.0380913	0.61415	4.27383	0.000801435	0.00434198	1.05518	6.21468	1.87e-06	0.000114427	1.69892	18.0264	0.00242018	0.00596775	0.778207	5.01327	0.06821	0.263322	-0.44103	-2.21987
0.422233	0.580145	0.362891	1.06074	1.11503	1.0895	0.990592	0.998557	1.47923	2.0054	2.15023	2.10266	0.593593	0.575312	0.359521	0.543001	-0.0831412	0.0786098	-0.0513992	0.0496307	amine metabolic process;biosynthetic process;cellular amino acid metabolic process;cellular ketone metabolic process;cellular metabolic process;cellular nitrogen compound metabolic process;cellular process;heterocycle metabolic process;metabolic process;nitrogen compound metabolic process;organic acid metabolic process;primary metabolic process;small molecule metabolic process	cell part;intracellular membrane-bounded organelle;intracellular organelle;mitochondrion;organelle	Arginine and proline metabolism	12.2013	87.275	795	7.56	10	21	10	0.00970949	0.0508767	0.608077	3.73237	7.7e-07	0.000799234	1.04999	20.9503	1.9e-05	0.000265666	1.93596	12.1373	0.000230579	0.00100304	0.519432	7.82136	0.0337618	0.228194	-0.441918	-2.73942
0.474046	0.498761	0.326537	0.869477	1.15056	1.01221	0.989139	1.02574	1.44943	1.67672	1.84358	1.5724	0.683472	0.584962	0.138814	0.345964	0.0356239	-0.0365258	-0.0908029	0.0854246	anatomical structure development;biological regulation;cellular metabolic process;cellular process;developmental process;establishment of localization;macromolecule metabolic process;macromolecule modification;metabolic process;nuclear transport;peptidyl-amino acid modification;primary metabolic process;protein folding;protein metabolic process;protein modification process;regulation of protein s…	cell part;cytoplasmic membrane-bounded vesicle;endoplasmic reticulum;extracellular organelle;intracellular membrane-bounded organelle;intracellular organelle;macromolecular complex;membrane;nucleus;organelle;vesicle		46.2963	23.788	216	9.5	11	50	11	0.00427763	0.0353629	0.543776	4.46117	1.11e-06	0.000921796	1.04598	19.6958	2.03e-06	0.000118872	1.6371	17.7799	0.0140633	0.025364	0.439873	3.42465	0.0060213	0.204823	-0.502206	-4.14848
0.505891	0.573375	0.370722	0.835924	1.22033	0.863939	1.16414	0.919912	1.36961	1.39122	1.3505	1.29455	0.956057	0.619178	0.741575	0.872632	-0.140826	0.128293	0.0370308	-0.0380063	biological regulation;immune system process;response to stimulus;response to stress	cell part;cytoplasm;nucleoplasm		15.7076	71.873	643	8.28	9	15	9	0.00226325	0.0281212	0.574855	5.08103	5.95e-05	0.0014783	1.04546	9.95324	5.29e-07	0.00010452	1.35484	22.321	0.000138656	0.000700028	0.800737	8.56953	0.0117051	0.208481	-0.470603	-3.57559
0.264236	0.425459	0.437228	0.898402	1.301	1.02574	0.654436	1.17632	0.993493	1.31383	1.62807	1.32539	0.64524	0.633199	0.503857	0.751035	0.0717627	-0.07552	-0.104697	0.0976109	cellular process;establishment of localization;ion transport;transmembrane transport;transport	cell part;cytoskeleton;extracellular organelle;intracellular non-membrane-bounded organelle;intracellular organelle;organelle;vesicle		39.5437	29.951	263	7.05	11	35	11	0.0129473	0.0598342	0.509042	3.49229	0.000427539	0.00310733	1.04209	6.98771	7.93e-05	0.000547756	1.31791	9.46193	0.000116197	0.000620613	0.636044	8.84357	0.0344195	0.231134	-0.533043	-2.72487
0.374066	0.704872	0.155749	0.838347	1.35614	1.03633	0.725087	1.0229	1.70576	1.60502	1.70177	1.40163	0.92524	0.577248	0.168642	0.668119	0.0299829	-0.0306192	-0.0232697	0.0229004				4.53258	79.435	706	8.51	3	5	3	0.0159694	0.0662069	0.51851	3.32176	0.000206946	0.00223071	1.03537	7.97557	5.76e-07	8.86e-05	1.6038	22.0006	0.0100107	0.0190396	0.585064	3.70652	0.042858	0.240352	-0.516856	-2.56088
0.194087	0.500802	0.201634	0.850399	1	0.961253	0.879706	1.21723	1.56852	1.3115	0.999278	0.719841	0.411426	0.618239	0.370722	0.629473	0.00575937	-0.00578236	0.292782	-0.367732		cell part;intracellular membrane-bounded organelle;intracellular organelle;nucleus;organelle		10.6509	37.967	338	6.29	4	7	4	0.068993	0.15646	0.455474	2.21158	0.000519072	0.00346326	1.03329	6.74135	0.00220936	0.00498036	1.16853	5.10553	0.0131747	0.0239908	0.526208	3.47799	0.0149458	0.209544	-0.577817	-3.37522
1.20664	0.760434	0.496718	0.809003	1.24245	1.30976	0.574344	0.983313	1.60265	1.35219	1.60502	1.21971	0.221568	0.664483	0.214125	0.168642	0.00432164	-0.00433462	-0.184425	0.163499	alcohol metabolic process;carbohydrate metabolic process;cellular metabolic process;cellular process;metabolic process;phosphorus metabolic process;primary metabolic process;small molecule metabolic process	cell part;cytoplasm	Pentose and glucuronate interconversions	1.86567	57.933	536	6.4	1	2	1	0.00232058	0.028077	0.823434	5.05567	0.00125983	0.00554431	1.0327	5.70034	1.88e-05	0.000263871	1.45013	12.1656	0.0559256	0.0823019	0.322439	2.36468	0.382038	0.567451	-0.209267	-0.943099
0.446786	0.557778	0.572405	0.975997	1.08406	0.550901	0.983313	1.48233	1.36961	1.71589	1.70443	1.3989	1.11902	0.629473	0.74932	0.781569	-0.161653	0.145351	0.0881417	-0.0938791	alcohol metabolic process;behavior;carbohydrate metabolic process;cellular metabolic process;cellular process;metabolic process;multicellular organismal process;neurological system process;primary metabolic process;response to stimulus;small molecule metabolic process	cell part;intracellular membrane-bounded organelle;intracellular organelle;lysosome;organelle;vacuole	Lysosome;Other glycan degradation	5.05451	114.255	1009	8.66	5	6	5	0.00333116	0.0325278	0.643751	4.69855	0.00236908	0.00821362	1.03066	5.03477	1.26e-05	0.000216009	1.55272	13.0289	0.000652596	0.00216835	0.825356	6.45961	0.134481	0.339061	-0.386911	-1.72932
0.42975	0.616358	0.765535	1.58352	0.560715	0.509949	1.41413	1.59455	0.680775	0.532068	2.22651	1.93282	0.134878	0.119024	0.62293	0.914564	-0.207561	0.181421	-0.118727	0.109695	alcohol metabolic process;carbohydrate metabolic process;catabolic process;cellular metabolic process;cellular nitrogen compound metabolic process;cellular process;developmental process;embryo development;macromolecule metabolic process;macromolecule modification;metabolic process;nitrogen compound metabolic process;nucleobase-containing compound metabolic process;nucleotide-sugar metabolic proce…	cell part;extracellular organelle;membrane;organelle;vesicle	N-Glycan biosynthesis;Various types of N-glycan biosynthesis	8.72483	51.554	447	8.88	3	7	3	0.0193165	0.0737473	0.857583	3.17009	0.0134074	0.0282297	1.02863	3.46365	0.0219361	0.0337291	1.35184	3.07021	0.0782044	0.109386	0.456642	2.12073	0.668439	0.805231	-0.171047	-0.450107
0.475085	0.547943	0.181421	0.825379	1.19724	0.768925	0.896853	1.23695	1.65076	2.07382	2.2756	2.0197	0.755315	0.267835	0.632268	0.62293	-0.0573917	0.0551957	-0.0424569	0.041243	anatomical structure development;biological regulation;cell motility;cellular component movement;cellular metabolic process;cellular process;developmental process;establishment of localization;locomotion;macromolecule metabolic process;macromolecule modification;metabolic process;primary metabolic process;protein metabolic process;protein modification process;protein transport;response to stimulu…	cell part;cytosol;extracellular organelle;Golgi apparatus;intracellular membrane-bounded organelle;intracellular organelle;organelle;vesicle		15.5556	20.384	180	7.14	3	6	2	0.00945452	0.0504971	0.508309	3.75495	0.000126501	0.00189522	1.02584	8.71087	5.45e-06	0.000148782	2.00582	15.0377	0.00193673	0.00502025	0.57044	5.24089	0.0252572	0.21837	-0.517535	-2.96078
0.503857	0.575312	0.466758	1.04893	1.14731	0.861558	1.02219	1.05311	1.28806	1.75018	1.95233	1.53854	0.665393	0.482332	0.508936	0.712816	-0.106249	0.0989585	-0.129734	0.119024	alcohol metabolic process;carbohydrate metabolic process;cellular metabolic process;cellular process;macromolecule metabolic process;macromolecule modification;metabolic process;primary metabolic process;protein glycosylation;protein metabolic process;protein modification process;small molecule metabolic process	cell part;membrane	N-Glycan biosynthesis;Various types of N-glycan biosynthesis	8.53659	131.158	1148	8.32	10	21	10	0.00486737	0.0369956	0.653215	4.3415	2.52e-05	0.00121481	1.02554	11.5623	4.56e-05	0.000390749	1.63678	10.4286	0.000473349	0.00170669	0.596869	6.85757	0.0453186	0.240809	-0.372326	-2.51949
0.207893	0.606916	0.529071	0.847997	1.23879	0.987685	0.732052	1.13554	1.5955	1.56071	1.32423	1.17441	0.550901	0.519039	0.599318	0.689746	0.0299829	-0.0306192	0	0				5.58195	95.579	842	6.48	5	11	5	0.00614469	0.0412629	0.548128	4.13034	9.02e-05	0.00171658	1.02367	9.25019	8.16e-06	0.000185044	1.41387	14.0357	5.42e-06	9.87e-05	0.58991	15.05	0.0325819	0.228018	-0.475545	-2.76629
0.692427	0.573375	0.400538	0.453122	1.60027	0.994218	0.385155	1.05242	1.5912	1.63923	1.78492	1.35896	0.751892	0.464668	-0.0014434	0.632268	-0.00433462	0.00432164	0.264236	-0.323733	biological regulation;cellular component assembly;cellular component organization;macromolecular complex assembly;protein complex assembly	extracellular organelle;macromolecular complex;organelle;protein complex;receptor complex;vesicle		6.16438	33.258	292	5.94	2	3	2	0.00727655	0.0448703	0.544743	3.98081	0.0100285	0.0225818	1.02289	3.70502	3.78e-05	0.000357663	1.60846	10.7725	0.0585003	0.0855448	0.476724	2.33175	0.112005	0.315989	-0.478149	-1.86141
0.125651	0.243669	0.430821	0.842376	0.778209	0.537048	1.17057	1.5955	1.13685	1.48697	3.00953	2.16157	-0.327348	0.509949	0.24245	0.249749	-0.013043	0.0129263	0.104337	-0.112475	biological regulation;biosynthetic process;cellular ketone metabolic process;cellular lipid metabolic process;cellular metabolic process;cellular process;hormone metabolic process;lipid metabolic process;metabolic process;organic acid metabolic process;primary metabolic process;response to chemical stimulus;response to external stimulus;response to extracellular stimulus;response to stimulus;smal…	cell body;cell part;cytosol		27.4074	15.824	135	5.25	4	11	4	0.04479	0.120622	0.412693	2.52817	0.00493583	0.0134231	1.0224	4.32867	0.00332421	0.00689428	1.95079	4.70057	0.384824	0.444605	0.170764	0.937211	0.0723878	0.26991	-0.609702	-2.17672
-0.131313	0.395063	0.453122	1.24245	1.01293	0.832688	0.955313	1.27023	0.571434	1.6036	1.49365	1.16285	-0.352916	-0.394032	0.474046	0.371837	0.0593552	-0.0619024	0.115033	-0.125006	anatomical structure development;biological regulation;cellular component assembly;cellular component organization;cellular macromolecular complex assembly;cellular process;chromatin modification;chromatin organization;chromosome organization;developmental process;establishment of localization;macromolecular complex assembly;organelle organization;regulation of gene expression, epigenetic	cell part;chromosome;extracellular organelle;histone methyltransferase complex;intracellular membrane-bounded organelle;intracellular non-membrane-bounded organelle;intracellular organelle;macromolecular complex;nuclear chromosome;nucleosome;nucleus;organelle;PcG protein complex;protein complex;vesicle	Systemic lupus erythematosus	8.33333	40.067	372	9.69	4	6	4	0.138362	0.245072	0.492961	1.70873	7.68e-05	0.00167655	1.02092	9.51699	0.00226198	0.00507692	1.21101	5.0816	0.91041	0.923991	0.0278642	0.117354	0.126663	0.332269	-0.527958	-1.77263
0.498761	0.582074	0.0799753	0.725959	1.44308	0.912267	0.718088	0.97306	1.55189	1.27917	1.39451	1.123	0.620117	0.465713	0.126973	0.271426	0.158337	-0.177882	0.130931	-0.14401	immune system process;macromolecule metabolic process;metabolic process;primary metabolic process;protein metabolic process;proteolysis	cell part;extracellular region;intracellular membrane-bounded organelle;intracellular organelle;membrane;organelle		9.35484	106.351	930	6.51	9	16	9	0.0268315	0.0880242	0.479849	2.91425	0.00120902	0.00543012	1.01978	5.74579	4.13e-05	0.000368577	1.3453	10.6093	0.0350668	0.0549781	0.379213	2.71084	0.0402768	0.236086	-0.53993	-2.6071
0.144046	0.687061	0.102994	0.885184	1.42707	1.21226	0.49774	0.903038	1.13816	1.52456	1.21909	0.882839	1.0697	0.568519	0.16092	0.471968	-0.21927	0.190299	0.00432164	-0.00433462	cellular component organization;cellular metabolic process;cellular nitrogen compound metabolic process;cellular process;chromatin modification;chromatin organization;chromosome organization;DNA metabolic process;DNA repair;histone modification;macromolecule metabolic process;macromolecule modification;metabolic process;nitrogen compound metabolic process;nucleobase-containing compound metabolic …	cell part;cytoplasm;nucleoplasm		2.4	83.051	750	8.03	2	3	2	0.0729693	0.161592	0.462067	2.17092	0.00348172	0.0105545	1.01727	4.65604	0.000259214	0.00109657	1.19841	7.65726	0.0316947	0.0505313	0.575023	2.78719	0.0956708	0.296959	-0.555205	-1.97511
0.474046	0.692427	0.478195	1.14991	1.53605	0.831066	0.815575	0.846393	1.39944	1.5145	1.32193	1.05936	0.823749	0.351628	0.418999	0.692427	-0.0573917	0.0551957	0.124328	-0.136062	biosynthetic process;carbohydrate metabolic process;metabolic process;primary metabolic process	cell part;cytosol;extracellular organelle;organelle;vesicle	Amino sugar and nucleotide sugar metabolism	18.663	40.025	359	6.84	7	13	7	0.00599048	0.0404894	0.702127	4.15308	0.00159533	0.00640912	1.01075	5.44468	2.26e-05	0.000278034	1.32729	11.7822	0.00381164	0.00852279	0.575183	4.56971	0.241204	0.437689	-0.308627	-1.30032
0.481299	0.477159	0.54201	0.912267	1.19975	1.09761	0.648926	1.06074	1.10635	1.20163	1.34199	1.16414	0.291604	0.112366	0.329985	0.411426	0.134878	-0.148801	-0.189351	0.167358	anatomical structure development;anatomical structure formation involved in morphogenesis;anatomical structure morphogenesis;biological regulation;cell morphogenesis;cellular component assembly;cellular component morphogenesis;cellular component organization;cellular macromolecular complex assembly;cellular process;developmental process;Golgi organization;homeostatic process;interspecies interact…	cell part;membrane		2.48756	45.855	402	6.67	1	2	1	0.00464375	0.0364302	0.612163	4.38485	0.000575075	0.00360508	1.01074	6.61407	2.63e-05	0.000296184	1.21251	11.4724	0.0392459	0.0607272	0.295324	2.62645	0.0468791	0.241975	-0.398573	-2.49445
0.343692	0.575312	0.253384	0.889863	1.26843	1.00719	0.551885	1.20852	1.48336	1.74071	1.64847	1.07724	1.18078	0.808179	0.691534	1.05242	0.0243196	-0.0247366	-0.0969617	0.0908535				17.2065	53.974	494	5.2	8	15	8	0.012698	0.0592764	0.517194	3.50827	0.000923826	0.00468117	1.01064	6.04946	6.51e-05	0.000484916	1.48908	9.79736	0.000219416	0.000968696	0.93486	7.89181	0.0620921	0.258457	-0.493445	-2.28826
0.598365	0.787433	0.54201	1.30976	0.9568	0.331132	1.19661	1.54052	0.935082	0.666302	1.66494	1.67852	-0.0101343	-0.172994	0.0908535	0.594549	-0.147202	0.133564	-0.011588	0.0114957	biological regulation;cellular component assembly;cellular component organization;cellular membrane organization;cellular process;cytokine production;establishment of localization;growth;immune system process;membrane organization;multicellular organismal process;nucleobase-containing compound transport;protein transport;response to chemical stimulus;response to stimulus;signal transduction;trans…	cell part;endosome;extracellular organelle;intracellular membrane-bounded organelle;intracellular organelle;macromolecular complex;membrane;organelle;plasma membrane;protein complex;vesicle		10.8303	61.246	554	6.64	5	6	5	0.00449151	0.0359148	0.812824	4.41574	0.0083293	0.0195956	1.0097	3.86341	0.00332474	0.00689194	1.23964	4.70041	0.489369	0.545936	0.129001	0.736219	0.547735	0.708131	-0.196874	-0.636851
0.320774	0.0894982	0.642471	0.822118	1.37184	0.366252	0.944858	1.31441	1.33857	1.10769	2.14535	1.51904	0.725959	0.202888	0.736388	1.3488	-0.0664274	0.0635029	0.205392	-0.239566	anatomical structure development;anatomical structure morphogenesis;biological regulation;catabolic process;cell differentiation;cell motility;cellular component movement;cellular ketone metabolic process;cellular lipid metabolic process;cellular metabolic process;cellular process;developmental process;hormone metabolic process;lipid metabolic process;locomotion;metabolic process;multicellular or…	cell part;membrane	Sphingolipid metabolism	14.0845	63.717	568	9.17	9	29	8	0.0447024	0.120464	0.47799	2.52962	0.00683454	0.0170146	1.00861	4.03588	0.000710698	0.00209474	1.53694	6.35703	0.0234412	0.0390374	0.762783	3.01854	0.110138	0.313923	-0.530623	-1.87353
0.356144	0.372952	0.39835	0.818033	0.9568	0.922198	0.965692	1.14665	1.59741	2.07348	2.08542	1.65673	0.668119	0.422233	0.465713	0.615416	-0.0694519	0.0662614	-0.171368	0.153157	alcohol metabolic process;carbohydrate metabolic process;cellular metabolic process;cellular process;metabolic process;phosphorus metabolic process;primary metabolic process;small molecule metabolic process	cell part;cytoplasm	Amino sugar and nucleotide sugar metabolism;Galactose metabolism	10.2041	42.349	392	5.35	4	10	4	0.0098344	0.0513368	0.49172	3.72154	2.7e-05	0.00125726	1.00319	11.4256	1.66e-05	0.000249267	1.85861	12.4275	0.00104726	0.00311105	0.548221	5.90646	0.00570051	0.209355	-0.511467	-4.19767
0.791606	0.414677	0.643394	0.556797	1.34936	0.939603	0.673556	0.997112	1.10299	1.26544	1.08202	1.07998	0.108357	0.112366	-0.176251	-0.101598	-0.0306192	0.0299829	-0.281036	0.235114				21.7855	234.47	2061	6.09	44	90	41	0.00357049	0.0331489	0.613258	4.63193	0.00123339	0.00549792	1.00155	5.72372	6.04e-05	0.000467312	1.14425	9.92797	0.984356	0.988166	-0.00264184	-0.0204385	0.0512374	0.246963	-0.38829	-2.42892
0.639695	0.813935	0.437228	1.2756	0.997112	0.68437	1.37962	0.932061	1.46048	1.24671	1.61636	1.47975	1.8844	1.33628	1.419	2.04754	-0.00578236	0.00575937	0.051024	-0.052895	biological regulation;catabolic process;cellular metabolic process;cellular nitrogen compound metabolic process;cellular process;immune system process;metabolic process;nitrogen compound metabolic process;nucleobase-containing compound catabolic process;nucleobase-containing compound metabolic process;nucleobase-containing small molecule metabolic process;nucleotide metabolic process;primary meta…	cell part;cell surface;extracellular organelle;organelle;vesicle	Nicotinate and nicotinamide metabolism;Pantothenate and CoA biosynthesis;Purine metabolism;Riboflavin metabolism;Starch and sucrose metabolism	14.9714	99.008	875	6.42	13	30	13	0.00456816	0.0362483	0.792089	4.40004	0.000469675	0.00330365	0.998764	6.86746	1.71e-06	0.000112936	1.4513	18.3016	7.55e-05	0.000476783	1.67228	9.54517	0.402427	0.584554	-0.206676	-0.90075
0.620117	0.615416	0.463622	0.865523	1.51954	1.07314	0.480265	0.906121	1.30451	1.88127	1.17185	0.874994	1.52907	1.57289	1.37907	1.5008	-0.0247366	0.0243196	-0.0203405	0.0200577		cell part		3.73134	59.275	536	5.57	2	3	2	0.00026607	0.0138024	0.641345	7.62106	0.00360885	0.0107746	0.994941	4.62172	0.000820975	0.00232881	1.30833	6.18643	4.04e-08	1.86e-05	1.49563	34.3723	0.175772	0.375041	-0.353596	-1.53464
0.166073	0.866315	0.483364	1.23573	1.49006	0.973795	0.980391	0.500802	1.93395	1.31615	1.14665	1.59216	1.8675	1.44308	1.94261	1.70443	-0.017417	0.0172092	0.159629	-0.179515				14.0662	93.604	846	7.25	13	30	13	0.028798	0.0916501	0.692893	2.8601	0.00354325	0.0106942	0.991284	4.63925	0.000191023	0.000920729	1.50225	8.09141	1.09e-05	0.000145029	1.74443	13.3484	0.369546	0.557678	-0.298391	-0.969917
0.27739	0.620117	0.342555	0.972325	1.49006	0.841571	0.639695	0.964214	1.60074	1.62059	1.31904	1.2461	1.36849	1.0545	0.847997	1.21039	0.0496307	-0.0513992	-0.139236	0.126973	anatomical structure morphogenesis;biological regulation;cell division;cell morphogenesis;cellular component morphogenesis;cellular component organization;cellular process;cytoskeleton organization;developmental process;establishment of localization;immune system process;mitosis;nuclear division;organelle fission;organelle organization;regulation of organelle organization;regulation of protein mo…	cell body;cell part;cytoplasm;cytoplasmic membrane-bounded vesicle;cytoskeleton;Golgi apparatus;intracellular membrane-bounded organelle;intracellular non-membrane-bounded organelle;intracellular organelle;macromolecular complex;neuronal cell body;organelle;protein complex;vesicle	Pathogenic Escherichia coli infection	14.6193	111.84	985	7.12	14	21	14	0.0163846	0.0671897	0.556604	3.30114	0.00205276	0.00747933	0.987392	5.18079	1.32e-05	0.000220892	1.45013	12.9244	0.000107891	0.000596203	1.12385	8.96083	0.123846	0.329674	-0.430787	-1.78887
0.228972	0.577248	0.233888	1.27083	1.11237	0.853596	0.703987	1.26903	1.40926	2.27858	1.76596	1.26364	2.03844	2.04194	1.92105	1.98768	-0.0664274	0.0635029	0.0114957	-0.011588				11.6258	122.73	1101	5.77	15	26	11	0.0572835	0.139266	0.578488	2.34712	0.000270401	0.00248817	0.9855	7.59874	0.000316218	0.00122417	1.68011	7.38522	3.74e-09	7.76e-06	1.99803	51.164	0.190588	0.390588	-0.407012	-1.47527
0.509949	0.830255	0.606916	0.912267	1.21971	0.798258	0.994942	0.865523	1.9381	1.91839	1.39506	1.49672	2.3115	2.51374	2.4665	2.301	-0.176251	0.157044	0.22404	-0.265345	aging;anatomical structure development;biological regulation;cellular homeostasis;cellular ion homeostasis;cellular process;developmental process;establishment of localization;homeostatic process;ion transport;response to chemical stimulus;response to external stimulus;response to extracellular stimulus;response to stimulus;transmembrane transport;transport	cell part;extracellular space		23.7016	120.764	1059	5.58	26	116	26	0.00310265	0.0314816	0.729975	4.76742	0.000652138	0.00388847	0.984736	6.46046	9.47e-05	0.000603629	1.70219	9.17054	1.76e-06	5.79e-05	2.41331	18.2259	0.10199	0.304501	-0.254762	-1.92897
0.731183	0.572405	0.365133	0.703987	1.1884	0.608809	0.810649	1.30976	1.11703	1.80323	1.61683	0.901495	1.21413	1.31788	1.21163	1.43563	-0.134477	0.123004	-0.0588937	0.0565835	biological regulation;catabolic process;cellular metabolic process;cellular process;lipid metabolic process;macromolecule metabolic process;macromolecule modification;metabolic process;phosphorus metabolic process;primary metabolic process;protein dephosphorylation;protein metabolic process;protein modification process;response to stimulus;signal transduction;xenobiotic metabolic process	cell part;endoplasmic reticulum;intracellular membrane-bounded organelle;intracellular organelle;organelle	Bile secretion	5.39216	45.793	408	7.05	2	6	2	0.00107328	0.0219415	0.596623	5.87877	0.00127567	0.00556682	0.98285	5.68659	0.000780364	0.00224585	1.36309	6.24603	3.08e-06	7.34e-05	1.29826	16.5743	0.0794654	0.276662	-0.386228	-2.10916
0.0894982	1.14731	0.726831	0.557778	1.146	1.06695	0.878137	0.820485	1.43776	1.35558	0.918386	1.41792	1.77863	2.10836	1.93734	1.50029	-0.148801	0.134878	0.0214797	-0.0218043		extracellular region		22.4172	56.443	513	7.28	12	62	12	0.0312094	0.0962966	0.633915	2.79889	5.31e-05	0.00145038	0.981456	10.1527	7.92e-05	0.00054814	1.28597	9.46354	1.32e-05	0.000164497	1.83472	12.9313	0.184596	0.383611	-0.347541	-1.49875
-0.22095	0.439357	0.438293	1.2969	1.12565	0.578214	0.835924	1.34653	1.33228	2.30159	2.51223	1.96495	2.60241	2.37295	2.62831	2.61424	-0.100051	0.09356	-0.142417	0.129613	biological regulation;cellular component organization;cellular process;chromatin modification;chromatin organization;chromosome organization;organelle organization	cell part;intracellular membrane-bounded organelle;intracellular organelle;nucleus;organelle		31.1005	23.982	209	8.38	8	21	8	0.172484	0.285638	0.493223	1.54845	0.0016735	0.0066206	0.976404	5.3939	0.000265637	0.00110905	2.03259	7.62332	1.36e-07	2.83e-05	2.5593	28.0324	0.220628	0.416564	-0.483181	-1.36699
0.769772	0.784085	0.325386	0.565597	1.74459	0.617298	0.753605	0.759582	0.831877	2.13258	0.908429	1.19282	3.45299	3.13093	2.59312	3.22959	-0.174621	0.155749	-0.0454314	0.0440444				20.0521	127.789	1152	4.96	20	36	20	0.00298755	0.0310735	0.616275	4.80431	0.0112558	0.0246499	0.973834	3.60816	0.00607094	0.0113899	1.27149	4.14113	3.92e-06	8.61e-05	3.10672	15.9036	0.251799	0.446948	-0.357559	-1.26794
0.15056	0.222805	0.348232	0.956057	1.45996	0.467801	0.992769	0.954569	0.814755	1.6107	1.22651	0.729444	1.24062	0.988412	1.12168	1.02219	-0.0513992	0.0496307	0.102994	-0.110916				57.971	15.469	138	10.24	10	90	2	0.0678873	0.154883	0.421836	2.22332	0.0034638	0.0105156	0.971196	4.66098	0.00190804	0.00440644	1.09777	5.25638	6.2e-06	0.000103693	1.09565	14.7116	0.0912391	0.293294	-0.54936	-2.00933
0.16221	0.455229	0.133564	0.946356	1.3454	0.852798	0.703101	0.93885	1.45838	0.942608	1.31673	0.788268	1.51046	1.54498	1.16928	1.43509	0.102994	-0.110916	0.051024	-0.052895	biological regulation;cell activation;cellular component assembly;cellular component movement;cellular component organization;cellular macromolecular complex assembly;cellular process;cytoskeleton organization;endosome transport;establishment of localization;immune system process;macromolecular complex assembly;organelle organization;protein complex assembly;protein polymerization;regulation of o…	cell part;extracellular organelle;membrane;organelle;vesicle		14.9105	53.173	503	6.54	6	8	6	0.070902	0.158793	0.426788	2.19177	0.000578964	0.00362398	0.962485	6.60577	0.000464001	0.00155041	1.12894	6.88291	6.82e-06	0.000109639	1.4174	14.4742	0.0614278	0.258022	-0.535697	-2.2961
0.577248	0.332278	0.443607	0.799087	1.24489	0.778209	0.890641	0.927517	1.22774	1.39012	1.39835	0.984043	1.28036	1.10969	0.828632	1.14143	-0.07552	0.0717627	-0.027675	0.0271541				12.6904	66.267	591	7.91	7	19	6	0.00218805	0.0277689	0.539124	5.11541	9.58e-05	0.00172852	0.961383	9.15168	1.8e-05	0.000260861	1.25113	12.2477	3.51e-05	0.000302878	1.0911	10.9139	0.0246513	0.218596	-0.422259	-2.97954
0.210389	0.355016	0.446786	0.882056	0.919912	0.751035	0.906891	1.24306	1.15445	1.87106	1.67987	1.39342	1.50944	1.43563	1.21661	1.52356	-0.013043	0.0129263	-0.052895	0.051024		cell part;cytoplasm;extracellular organelle;organelle;vesicle		16.3551	23.654	214	5.68	4	14	4	0.0176505	0.0705682	0.474059	3.24164	0.000102109	0.00178047	0.955721	9.04881	7.39e-05	0.000530542	1.5252	9.581	1.31e-06	5.27e-05	1.42181	19.1619	0.0350969	0.23193	-0.481663	-2.7102
-0.50226	1.28155	-0.110916	1.64432	0.623867	0.49057	1.6731	0.805705	0.409255	4.08143	3.88	2.08882	4.49544	4.29308	4.95145	4.65598	-0.675766	0.458382	0.0786098	-0.0831412	autophagy;biological adhesion;biological regulation;catabolic process;cell adhesion;cell motility;cellular component movement;cellular component organization;cellular metabolic process;cellular process;cytoskeleton organization;immune system process;locomotion;metabolic process;organelle organization;regulation of transport;response to biotic stimulus;response to chemical stimulus;response to ext…	cell part;cytoplasm;cytoskeleton;extracellular organelle;extracellular space;intracellular membrane-bounded organelle;intracellular non-membrane-bounded organelle;intracellular organelle;membrane;nucleus;organelle;plasma membrane;vesicle		57.5221	13.136	113	7.53	8	66	8	0.311216	0.437664	0.633652	1.10568	0.0364545	0.0628526	0.95379	2.68168	0.0242659	0.03678	2.67035	2.99173	2.65e-06	6.87e-05	4.65446	17.002	0.604696	0.757011	-0.320139	-0.546094
-0.446148	0.606916	0.466758	1.05033	1.22774	0.872632	0.331132	1.19724	1.31208	2.44467	1.21661	1.05172	2.86849	2.68863	2.03069	2.14372	-0.394032	0.309176	0.311503	-0.397828		cell part;Golgi apparatus;intracellular membrane-bounded organelle;intracellular non-membrane-bounded organelle;intracellular organelle;nucleolus;nucleoplasm;organelle		2.3569	63.555	594	5	1	3	1	0.263286	0.388978	0.462258	1.23416	0.0172398	0.0341342	0.94998	3.26041	0.00631177	0.0117619	1.54907	4.10641	0.000137824	0.000697525	2.47568	8.57874	0.243218	0.439614	-0.487722	-1.29407
0.353888	0.495695	0.395063	1.12367	1.17951	0.66175	0.553852	1.38515	1.42921	2.04858	2.09018	1.36737	1.52356	1.61117	1.38184	1.6731	-0.077041	0.0731346	-0.123434	0.113701	biological regulation;cellular process;response to stimulus;signal transduction	cell part;intracellular		14.1975	73.505	648	6.33	9	16	8	0.0196281	0.0743896	0.595488	3.15746	0.00389025	0.0113534	0.948477	4.55039	0.000138164	0.000753459	1.73725	8.57497	1.78e-06	5.77e-05	1.55083	18.1876	0.237659	0.43583	-0.352989	-1.31143
0.181421	0.703987	-0.0724828	0.679874	1.23879	0.746743	1.24671	0.551885	1.98732	1.7566	1.84599	1.86632	2.42868	2.39094	2.94804	2.64363	-0.027675	0.0271541	0.109695	-0.118727	biological regulation;cell motility;cellular component movement;cellular homeostasis;cellular ion homeostasis;cellular process;developmental process;embryo development;homeostatic process;immune system process;locomotion;macromolecule metabolic process;metabolic process;primary metabolic process;protein metabolic process;regulation of transport;response to chemical stimulus;response to external s…	extracellular organelle;extracellular space;organelle;vesicle		32.4675	8.976	77	8.9	3	6	3	0.105446	0.206805	0.375588	1.90494	0.00200981	0.0073877	0.94842	5.20258	1.48e-07	5.58e-05	1.86644	27.6491	1.34e-06	5.24e-05	2.60521	19.0823	0.0696454	0.264194	-0.572832	-2.20475
0.950842	0.726831	0.549916	0.569491	1.53356	0.953079	0.584	0.688852	1.74545	1.89181	1.42008	0.783247	1.56901	1.0861	0.686164	0.908429	0.0621217	-0.0649175	-0.205896	0.180148	biological regulation;regulation of transport	cell part		5.05618	19.116	178	8.63	1	2	1	0.00128885	0.0236669	0.706406	5.67531	0.00601421	0.0154736	0.94701	4.14954	0.00132293	0.00335585	1.46728	5.64672	0.00199002	0.00513594	1.06956	5.21279	0.339538	0.530728	-0.240604	-1.0374
0.15056	0.0538064	0.15056	0.847997	1.36233	0.611645	0.53107	1.2302	1.0036	1.3202	1.53257	1.08882	1.17313	0.854395	0.929033	1.15575	0.133564	-0.147202	0.180148	-0.205896	cellular component assembly;cellular component organization;cellular macromolecular complex assembly;cellular process;chromatin organization;chromosome organization;macromolecular complex assembly;organelle organization	cell part;macromolecular complex;nucleosome		58.7302	13.912	126	10.32	9	77	1	0.186142	0.301517	0.310577	1.49262	0.00672507	0.0168025	0.943658	4.05014	0.000191126	0.000920154	1.24614	8.09063	0.00017487	0.000811758	1.03792	8.2209	0.0646979	0.259919	-0.633081	-2.25831
0.538041	0.617298	0.706641	0.77905	0.75446	0.680775	0.678072	1.62714	0.829444	3.13307	1.86987	1.09761	2.19283	2.48826	2.44652	2.30772	-0.181149	0.16092	0.0949117	-0.101598	cellular component assembly;cellular component organization;macromolecular complex assembly;protein complex assembly	cell part;cytoplasm;cytoskeleton;extracellular organelle;intracellular non-membrane-bounded organelle;intracellular organelle;organelle;vesicle		30.9859	31.359	284	7.03	8	44	8	0.00044442	0.0166157	0.666987	6.93797	0.0085129	0.0199034	0.94184	3.84463	0.0158414	0.0254813	1.73923	3.32824	5.02e-07	3.53e-05	2.36556	22.5146	0.290647	0.485778	-0.274854	-1.15859
0.299831	0.538041	0.38405	0.768079	1.37685	0.69332	0.960512	0.551885	1.78743	1.15834	2.07485	1.34936	1.80364	1.48852	1.3471	1.93621	0.326537	-0.422752	0.275007	-0.340075		cell part		6.76692	29.468	266	5.39	2	3	2	0.0524739	0.13174	0.537821	2.4114	0.0130448	0.0276345	0.935962	3.48612	0.00127247	0.0032437	1.63282	5.68936	0.000421292	0.00157227	1.68419	7.00669	0.104774	0.308816	-0.398141	-1.90954
-0.0846703	0.233888	0.167358	1.1003	1.92334	0.569491	0.377401	0.810649	0.817214	2.05901	1.38902	0.515006	1.53506	1.60786	1.7	1.6581	0.141433	-0.15682	0.236339	-0.28279	anatomical structure development;anatomical structure morphogenesis;biological regulation;developmental process;regulation of DNA metabolic process;response to chemical stimulus;response to endogenous stimulus;response to stimulus	cell body;cell part;cell projection;neuron projection;neuronal cell body		45.9877	36.341	324	6.35	16	52	15	0.242966	0.367727	0.36968	1.29484	0.0434769	0.0727244	0.93568	2.55023	0.0154573	0.0250479	1.21052	3.34802	1.34e-05	0.000164492	1.64071	12.8851	0.237598	0.435912	-0.566	-1.31162
0.329985	0.499782	0.428679	0.968644	1.0165	0.902267	0.653519	1.13225	1.57918	1.93621	2.19598	1.49211	1.51501	1.08134	1.05172	1.43723	-0.112475	0.104337	0.157044	-0.176251	amine transport;amino acid transport;carbohydrate metabolic process;establishment of localization;metabolic process;organic acid transport;primary metabolic process;transport	cell part;cytoplasmic membrane-bounded vesicle;intracellular membrane-bounded organelle;intracellular organelle;membrane;nucleoplasm;organelle;vesicle	Protein digestion and absorption	11.3852	58.036	527	5.33	6	14	6	0.0135923	0.0615137	0.563608	3.45244	0.000378877	0.00296668	0.932969	7.1448	6.04e-05	0.0004669	1.80771	9.92626	0.000115721	0.000620469	1.27816	8.85001	0.0789147	0.276601	-0.36936	-2.11419
0.261832	0.24732	0.414677	0.792439	0.87342	0.649845	1.04893	1.14926	1.13225	1.59311	1.73812	1.56169	1.51096	1.34256	1.2461	1.10232	-0.0424569	0.041243	-0.00868222	0.00863037	cellular metabolic process;cellular nitrogen compound metabolic process;cellular process;macromolecule metabolic process;metabolic process;nitrogen compound metabolic process;nucleobase-containing compound metabolic process;primary metabolic process;RNA metabolic process;RNA processing			1.21704	168.234	1479	6.67	2	4	2	0.0153797	0.0649959	0.429383	3.35208	0.000155803	0.00202057	0.930681	8.39279	2.67e-05	0.000298536	1.50661	11.4459	5.84e-06	9.98e-05	1.3008	14.8603	0.0242983	0.218737	-0.501298	-2.9907
0.303342	0.538041	0.225275	1.26364	1.0745	0.742437	0.928276	0.969381	1.19535	2.47197	2.01899	1.34767	2.31904	2.43376	2.59312	2.77442	-0.0969617	0.0908535	0.00288247	-0.00288824	biological regulation;cell activation;cellular process;immune system process	cell part;cytoplasm;membrane;nucleoplasm;plasma membrane		14.2458	40.692	358	4.65	5	7	5	0.0506488	0.128953	0.584102	2.43742	2.3e-05	0.00120811	0.930178	11.7447	0.00108608	0.00286173	1.76002	5.86543	3.56e-07	3.36e-05	2.53161	23.8547	0.209896	0.407994	-0.346076	-1.40404
0.820485	0.604071	0.318461	0.608809	1.52306	0.882056	0.654436	0.6107	1.44679	2.54473	1.3584	0.56267	2.39122	2.22188	1.68257	1.59789	-0.145605	0.132248	0.169925	-0.192645	biological regulation;cellular metabolic process;cellular process;detection of stimulus;drug transport;establishment of localization;immune system process;interspecies interaction between organisms;macromolecule metabolic process;macromolecule modification;metabolic process;multi-organism process;phosphorus metabolic process;primary metabolic process;protein metabolic process;protein modification…	cell part;cytoplasm;macromolecular complex;protein complex		1.91327	89.369	784	6.58	2	4	2	0.00511626	0.0377131	0.596976	4.2958	0.00691193	0.0171353	0.926582	4.02596	0.0119427	0.020139	1.48717	3.55892	9.73e-05	0.000554085	1.98241	9.12596	0.209099	0.408359	-0.329606	-1.40685
0.512985	0.440421	0.771463	0.483364	0.877352	0.799087	1.14535	0.836732	1.70973	0.528071	1.41305	1.45733	1.79077	2.32798	1.64893	1.69153	0.0426443	-0.0439433	0.182692	-0.209228	response to stimulus;response to stress	extracellular space		20.2421	165.221	1487	6.01	30	162	17	0.00235394	0.0283155	0.559017	5.04124	0.000187894	0.00222789	0.921589	8.11548	0.00318551	0.0066666	1.28401	4.7418	4.25e-05	0.000332967	1.87176	10.5554	0.0154925	0.210111	-0.362572	-3.34618
0.257011	0.516015	0.451013	1.10635	0.878921	0.57628	0.951588	1.25942	1.38791	2.18935	2.15704	1.63691	1.50944	1.43028	1.58448	1.71061	0.0758749	-0.0800879	-0.077041	0.0731346	anatomical structure development;anatomical structure formation involved in morphogenesis;biological regulation;cell death;cell differentiation;cellular component assembly;cellular component organization;cellular process;death;developmental process;macromolecular complex assembly;macromolecule metabolic process;metabolic process;primary metabolic process;protein complex assembly;protein metabolic…	cell body;cell part;cell projection;cytosol;death-inducing signaling complex;intracellular membrane-bounded organelle;intracellular organelle;macromolecular complex;microtubule organizing center;mitochondrion;neuron projection;Noc complex;nucleoplasm;organelle;protein complex	Alzheimer's disease;Apoptosis;Chagas disease (American trypanosomiasis);Huntington's disease;ko05152;NOD-like receptor signaling pathway;p53 signaling pathway;Pathways in cancer;RIG-I-like receptor signaling pathway;Toll-like receptor signaling pathway;Toxoplasmosis;Viral myocarditis	4.97925	55.304	482	5.41	3	5	3	0.020991	0.076819	0.584627	3.10467	0.000779441	0.00426739	0.918583	6.24742	9.8e-05	0.00061721	1.84484	9.11475	7.53e-07	4.06e-05	1.56074	21.0294	0.197705	0.39771	-0.333956	-1.44827
-0.0816138	0.199123	0.816395	1.36681	0.299831	-0.172994	1.36513	2.123	0.493647	0.408168	1.99241	2.51223	0.676267	0.682573	1.87539	2.47716	-0.265345	0.22404	0.138814	-0.153607	amine metabolic process;biosynthetic process;cellular amino acid metabolic process;cellular ketone metabolic process;cellular metabolic process;cellular nitrogen compound metabolic process;cellular process;macromolecule metabolic process;macromolecule modification;metabolic process;nitrogen compound metabolic process;organic acid metabolic process;peptidyl-amino acid modification;primary metaboli…	cell part;cytoplasm		5.71429	75.308	665	5.48	3	6	3	0.137622	0.244177	0.589203	1.71261	0.134785	0.187578	0.917768	1.72769	0.0457774	0.0640297	1.36564	2.51203	0.0209284	0.0354792	1.44187	3.10701	0.610154	0.761087	-0.328564	-0.537667
0.434028	0.397255	0.484396	0.678973	1.07793	0.746743	0.879706	0.944109	1.35727	1.84117	2.24062	1.62527	1.88636	1.52055	1.44467	1.79577	-0.0800879	0.0758749	-0.0014434	0.00144187	aging;anatomical structure development;biological regulation;catabolic process;cellular ketone metabolic process;cellular lipid metabolic process;cellular metabolic process;cellular process;developmental process;homeostatic process;lipid metabolic process;metabolic process;multicellular organismal process;organic acid metabolic process;primary metabolic process;regulation of organelle organizatio…	cell part;cytoplasm;cytoplasmic membrane-bounded vesicle;cytosol;intracellular membrane-bounded organelle;intracellular organelle;nucleus;organelle;vesicle		9.70745	85.652	752	5.35	8	15	8	0.000390334	0.0155758	0.499717	7.10581	2e-05	0.00116709	0.913175	12.0351	8.56e-05	0.000572913	1.76714	9.33581	5.55e-06	9.92e-05	1.66289	14.9916	0.0043792	0.227171	-0.413458	-4.43929
-0.186065	0.977463	-0.199255	0.757023	1.5064	0.711935	0.73292	0.619178	0.844787	3.57143	2.48156	1.45418	3.41007	3.63889	3.42331	3.18349	-0.332789	0.27023	-0.0247366	0.0243196	multicellular organismal process;tissue remodeling	extracellular region		19.5833	26.17	240	7.33	4	15	4	0.330052	0.455661	0.353036	1.05973	0.00920014	0.0210826	0.908352	3.77816	0.0137934	0.0227786	2.10373	3.44045	5.54e-07	3.59e-05	3.42968	22.1463	0.185738	0.384828	-0.555317	-1.49422
0.648005	0.798258	0.45628	0.724214	0.986957	0.813935	1.02503	0.738984	1.73379	0.978928	1.24367	1.40163	1.65076	2.34227	2.02148	1.81352	-0.1976	0.173767	0.16221	-0.182786	alcohol metabolic process;amine metabolic process;anatomical structure development;anatomical structure morphogenesis;biological regulation;biosynthetic process;cell motility;cell proliferation;cellular component assembly;cellular component morphogenesis;cellular component movement;cellular component organization;cellular lipid metabolic process;cellular metabolic process;cellular nitrogen compou…	cell part;cell surface;cytoplasmic membrane-bounded vesicle;extracellular organelle;extracellular space;intracellular membrane-bounded organelle;intracellular organelle;macromolecular complex;nucleus;organelle;vesicle	African trypanosomiasis;Fat digestion and absorption;PPAR signaling pathway;Vitamin digestion and absorption	41.6988	30.043	259	5.74	14	59	14	0.0018988	0.026712	0.667792	5.26143	0.000343761	0.00279727	0.902328	7.27334	0.000374528	0.00136222	1.35061	7.15996	3.65e-05	0.000304482	1.96811	10.842	0.0582343	0.25466	-0.234537	-2.33508
0.172487	0.333424	0.482332	0.836732	1.0115	0.882839	0.742437	0.921436	0.92448	1.19346	1.19282	1.4489	1.55925	1.55189	1.49774	1.50792	-0.263612	0.222805	-0.0365258	0.0356239	biosynthetic process;cellular metabolic process;cellular nitrogen compound metabolic process;cellular process;DNA metabolic process;DNA replication;macromolecule metabolic process;metabolic process;nitrogen compound metabolic process;nucleobase-containing compound metabolic process;primary metabolic process	cell part;chromatin remodeling complex;chromosome;intracellular non-membrane-bounded organelle;intracellular organelle;macromolecular complex;nuclear chromosome;organelle;protein complex		2.30112	174.11	1521	6.51	3	4	3	0.0362667	0.104883	0.466671	2.68556	0.000230543	0.00232787	0.899979	7.82157	0.00018068	0.000887364	1.20034	8.17279	5.24e-06	9.85e-05	1.53963	15.1361	0.0294261	0.22407	-0.433308	-2.84364
0.134878	0.39835	0.24123	1.00576	1.02645	0.540027	0.663572	1.31383	0.929033	1.43509	0.970117	0.766383	1.06626	1.26123	0.917623	1.01293	0.00288247	-0.00288824	0.154454	-0.172994	biological regulation;cellular component organization;cellular membrane organization;cellular process;cytoskeleton organization;membrane invagination;membrane organization;organelle organization;response to stimulus;signal transduction	cell part;cytoplasm;cytoskeleton;intracellular non-membrane-bounded organelle;intracellular organelle;membrane;organelle;plasma membrane		10.9164	85.494	742	6	9	12	7	0.0715142	0.159819	0.449691	2.18553	0.0032285	0.0100512	0.890605	4.72881	0.000630082	0.00191004	1.02979	6.50221	3.64e-05	0.000304797	1.06915	10.8438	0.143899	0.346393	-0.440914	-1.6803
0.454176	0.512985	0.582074	0.773996	0.997112	0.728574	0.740712	1.07724	1.04684	1.52707	1.35614	1.19156	1.1117	1.08746	0.995665	1.0552	-0.0573917	0.0551957	-0.132894	0.121679	biological regulation;cellular process;response to chemical stimulus;response to endogenous stimulus;response to stimulus;signal transduction	cell leading edge;cell part;cell projection;extracellular organelle;macromolecular complex;midbody;neuron projection;nucleoplasm;organelle;protein complex;site of polarized growth;vesicle	Regulation of actin cytoskeleton	20.519	188.714	1657	6.43	35	125	32	0.000627743	0.018742	0.584161	6.50673	0.00015213	0.00200425	0.889263	8.4287	3.62e-05	0.000349207	1.28376	10.8566	2.51e-06	6.64e-05	1.06586	17.1545	0.0353844	0.232719	-0.305102	-2.70406
0.0100636	0.568519	-0.077041	0.782409	0.883621	0.751035	1.02503	0.874207	1.51349	1.71458	1.73682	1.47975	3.24001	3.61117	3.60692	2.93546	-0.052895	0.051024	0.0827026	-0.0877334	biological regulation;immune system process;macromolecule metabolic process;metabolic process;primary metabolic process;protein metabolic process;response to stimulus;response to stress	extracellular region		10.8527	28.623	258	4.92	3	6	3	0.182164	0.296695	0.322713	1.50848	1.41e-05	0.00121956	0.885198	12.7778	8.4e-07	9.68e-05	1.61288	20.648	1.03e-06	4.58e-05	3.35011	19.9593	0.0413337	0.237583	-0.562485	-2.5878
0.0813397	0.334568	-1.26882	-1.02034	2.24337	1.09018	-0.291592	-0.0892673	1.4631	2.62971	-0.539519	1.36849	2.01435	3.23235	-0.444184	-0.749038	-0.477944	0.358396	-1.074	0.608809		cell part;macromolecular complex;protein complex		45.2525	54.664	495	6.37	27	93	4	0.582341	0.685011	-0.322127	-0.581078	0.255127	0.324878	0.884355	1.25802	0.120662	0.151421	1.37663	1.80768	0.30706	0.363049	1.15956	1.11613	0.139573	0.342333	-1.20648	-1.70242
0.149259	0.378512	0.463622	0.849599	0.867106	0.747602	0.775683	1.13291	1.08814	1.57531	1.84358	1.43135	1.26123	1.27322	1.55385	1.79077	-0.131313	0.120352	0.0100636	-0.0101343	biological regulation;cellular process;response to stimulus;signal transduction	cell part;cytosol;intracellular membrane-bounded organelle;intracellular organelle;macromolecular complex;nucleus;organelle;protein complex	Bacterial invasion of epithelial cells;Chronic myeloid leukemia;Endocytosis;ErbB signaling pathway;Insulin signaling pathway;Jak-STAT signaling pathway;Pathways in cancer;T cell receptor signaling pathway;Ubiquitin mediated proteolysis	4.814	100.627	914	6.7	5	7	4	0.0241822	0.0833522	0.463006	2.99441	0.00012931	0.00189625	0.883582	8.67685	0.00010643	0.00065145	1.48736	8.98255	3.78e-05	0.000309363	1.47253	10.7745	0.0483689	0.244794	-0.420576	-2.47135
0.0454429	0.58111	0.757877	0.801573	1.39397	0.814755	0.772308	0.499782	3.38433	2.49697	-0.139236	0.68437	1.27739	1.29337	1.01221	0.464668	-0.145605	0.132248	0.149259	-0.166503				25.3968	13.544	126	9.17	3	12	2	0.0287951	0.0917113	0.554151	2.86017	0.00539691	0.0143204	0.877853	4.24718	0.0944314	0.121592	1.61426	1.98451	0.0029496	0.00700276	1.01956	4.81683	0.252897	0.447748	-0.323702	-1.26465
0.0731346	0.201634	0.0731346	0.575312	0.566572	0.859174	1.07588	0.977463	1.7476	1.87892	2.08168	1.59407	1.11769	1.57773	1.47301	1.62152	-0.0588937	0.0565835	0.154454	-0.172994		cell part;extracellular organelle;membrane;organelle;vesicle		12.1387	37.836	346	5.44	5	9	5	0.138833	0.245592	0.236017	1.70627	0.000549357	0.00355668	0.874984	6.67067	6.46e-06	0.00015947	1.83078	14.6091	3.72e-05	0.00030599	1.4527	10.8026	0.00761197	0.212011	-0.638967	-3.94145
0.446786	0.797428	0.253384	1.01364	1.31788	1.15575	1.26544	-0.246395	2.46467	2.28036	2.51728	2.29072	2.43403	2.72356	2.70465	2.45523	-0.0101343	0.0100636	-0.00288824	0.00288247		extracellular matrix		9.46237	50.539	465	7.9	3	8	3	0.0104308	0.053508	0.627829	3.67188	0.0586304	0.0926918	0.873188	2.33013	1.76e-08	7.3e-05	2.38828	39.504	5.14e-08	1.78e-05	2.57939	33.0162	0.573121	0.727801	-0.245359	-0.595737
-0.422752	1.22836	0.301002	1.18015	0.421156	1.14078	0.744161	1.09424	1.22219	4.4916	2.82619	1.67672	4.1918	4.45799	3.62726	3.77484	-0.375197	0.297485	-0.134477	0.123004	macromolecule metabolic process;metabolic process;primary metabolic process;protein metabolic process;proteolysis	cell part;cytoplasm		6.81818	24.569	220	5.07	2	4	2	0.207704	0.326999	0.593985	1.41181	0.00796536	0.0189651	0.872379	3.90202	0.0133744	0.0221749	2.57647	3.46566	2.89e-06	7.04e-05	4.03527	16.7556	0.539913	0.701735	-0.278394	-0.649756
0.105678	0.476122	0.457332	1.11303	1.06557	0.599318	0.646163	1.14991	1.15963	1.94673	1.38902	1.11503	1.49876	1.47353	1.50437	1.75232	-0.0320936	0.0313951	-0.0619024	0.0593552	anatomical structure development;anatomical structure formation involved in morphogenesis;anatomical structure morphogenesis;biological regulation;cell differentiation;cell morphogenesis;cellular component morphogenesis;cellular component organization;cellular metabolic process;cellular process;developmental process;macromolecule metabolic process;macromolecule modification;metabolic process;mult…	cell part;cytoplasm;intracellular membrane-bounded organelle;intracellular organelle;nucleoplasm;nucleus;organelle	MAPK signaling pathway;Non-small cell lung cancer;Pathways in cancer	13.963	55.336	487	5.22	7	10	5	0.0436891	0.118503	0.538853	2.54662	0.000956779	0.00477814	0.866052	6.00924	0.000345001	0.00129688	1.40341	7.26855	5.9e-07	3.71e-05	1.55806	21.9163	0.243384	0.439531	-0.327199	-1.29355
0.215368	0.39616	0.747602	1.34653	0.868687	0.702214	0.998557	0.874994	1.00288	0.719841	1.25942	1.83794	1.30276	0.922959	1.29337	1.33571	-0.0877334	0.0827026	0.0786098	-0.0831412	amine transport;amino acid transport;anatomical structure development;cell differentiation;cellular process;developmental process;establishment of localization;organic acid transport;transmembrane transport;transport	cell part;cytosol;extracellular organelle;intracellular non-membrane-bounded organelle;intracellular organelle;nucleolus;organelle;vesicle		2.73438	55.867	512	7.9	1	2	1	0.03679	0.10566	0.678806	2.67481	3.11e-05	0.00134304	0.863503	11.1481	0.00251956	0.00549746	1.20741	4.97289	3.01e-05	0.000279844	1.21609	11.2068	0.498591	0.666393	-0.184698	-0.720016
0.0976109	0.463622	0.43189	1.08338	0.49774	0.660837	0.906891	1.34993	1.0895	1.40545	1.54102	1.38239	2.03175	2.97636	3.4791	3.10802	-0.07552	0.0717627	0.0579701	-0.0603973				14.0794	62.252	554	6.8	8	19	8	0.0471474	0.123994	0.520673	2.49023	0.00404133	0.0116712	0.855396	4.51445	1.16e-05	0.000206831	1.35614	13.2219	8.52e-05	0.000516748	2.90035	9.34396	0.272119	0.465689	-0.334723	-1.20905
-0.592919	1.2461	-0.253257	1.24732	0.52306	0.78576	1.11703	0.784923	1.06764	4.65461	3.73715	2.32539	3.52243	4.2225	4.22997	3.80787	-0.606035	0.425459	0.185232	-0.212567	anatomical structure development;biological regulation;carbohydrate metabolic process;cell death;cellular process;death;developmental process;establishment of localization;immune system process;metabolic process;primary metabolic process;protein transport;regulation of protein modification process;response to abiotic stimulus;response to chemical stimulus;response to external stimulus;response to…	cell part;cytoplasm;endoplasmic reticulum;extracellular space;intracellular membrane-bounded organelle;intracellular organelle;organelle	Amino sugar and nucleotide sugar metabolism	2.09974	42.365	381	8.78	1	2	1	0.421106	0.53988	0.46379	0.863359	0.0159769	0.0322649	0.854671	3.32138	0.0106457	0.0182863	2.99817	3.65476	8.14e-06	0.000119329	3.99767	14.0423	0.46574	0.638738	-0.390881	-0.778716
0.168642	0.372952	0.496718	0.83754	1.19409	0.899176	0.586885	0.725959	1.15963	1.94673	1.67491	1.07929	2.62994	2.25127	2.10635	2.18523	0.119024	-0.129734	0.00575937	-0.00578236		cell part;chromosome;cytoplasm;intracellular membrane-bounded organelle;intracellular non-membrane-bounded organelle;intracellular organelle;nucleus;organelle		28.8889	9.36	90	9.88	3	13	3	0.019527	0.0742776	0.471646	3.16154	0.00089558	0.00459982	0.85421	6.08527	0.000471963	0.00156943	1.46782	6.86129	1.82e-06	5.77e-05	2.29588	18.1148	0.0931219	0.295456	-0.382564	-1.99459
0.57918	0.323082	0.0143553	0.464668	0.687957	1.04054	0.706641	0.925999	1.24062	1.85997	1.65992	0.939603	2.22836	2.40708	1.88908	2.15543	-0.07552	0.0717627	-0.181149	0.16092				4.07359	84.89	761	7.36	3	5	3	0.0503419	0.128407	0.351318	2.4419	0.000318202	0.00268402	0.846281	7.37679	0.000636403	0.00191938	1.43103	6.49007	3.13e-06	7.35e-05	2.17598	16.5215	0.0160991	0.210098	-0.494963	-3.31526
0.517024	0.705757	0.232661	0.813935	0.947105	0.635058	1.15769	0.621993	1.1551	1.30743	1.50386	1.81229	1.73725	1.76808	1.8476	1.82334	-0.14401	0.130931	0.00863037	-0.00868222	biological regulation;immune system process;macromolecule metabolic process;metabolic process;primary metabolic process;protein metabolic process;response to stimulus	extracellular region	Complement and coagulation cascades;Phagosome;Staphylococcus aureus infection;Systemic lupus erythematosus	10.8911	80.373	707	6.24	8	14	8	0.00636084	0.0419674	0.570627	4.09951	0.000992632	0.0048693	0.843744	5.96723	7.8e-05	0.000542974	1.44795	9.49055	1.08e-07	3.2e-05	1.79735	29.1524	0.18362	0.383505	-0.273118	-1.50263
1.18523	1.50894	-0.60384	1.7866	0.67084	0.719841	0.902267	1.02574	4.28902	3.06523	2.12532	4.04806	3.02041	2.99874	0.820485	1.94897	-0.300448	0.248535	0.0621217	-0.0649175	cellular metabolic process;cellular nitrogen compound metabolic process;cellular process;metabolic process;nitrogen compound metabolic process;nucleobase-containing compound metabolic process;primary metabolic process			25.1656	16.913	151	9.07	4	11	2	0.12457	0.229966	0.982908	1.78466	0.000999986	0.00487655	0.843349	5.95883	0.000547421	0.00173685	3.39559	6.67505	0.00613785	0.0126601	2.21083	4.13133	0.806376	0.889306	0.13956	0.256171
0.116365	0.328837	0.543991	0.704872	0.874207	0.703987	0.678072	1.11237	1.02998	0.986229	1.25942	1.16607	1.15251	1.07039	1.03914	1.32539	0.015783	-0.0159575	-0.027675	0.0271541	anatomical structure development;anatomical structure morphogenesis;biological regulation;cell death;cellular process;death;developmental process;embryo development	cell part;chromatin remodeling complex;macromolecular complex;protein complex;transcriptional repressor complex		6.51828	67.399	629	9.88	4	7	4	0.0166093	0.0674446	0.42369	3.29022	0.000160116	0.00204456	0.842332	8.35186	2.35e-06	0.000123651	1.1106	17.3447	2.21e-06	6.41e-05	1.14703	17.5325	0.0420173	0.238865	-0.418642	-2.5756
0.151859	0.409255	0.820485	0.760434	0.855192	0.370722	1.03914	1.06902	1.3115	1.17249	1.61117	1.65535	1.08406	0.97306	1.82904	1.96791	-0.0439433	0.0426443	-0.237864	0.204141	biosynthetic process;catabolic process;cellular metabolic compound salvage;cellular metabolic process;cellular nitrogen compound metabolic process;cellular process;heterocycle metabolic process;metabolic process;nitrogen compound metabolic process;nucleobase-containing compound catabolic process;nucleobase-containing compound metabolic process;nucleobase-containing small molecule metabolic proces…		Purine metabolism	6.66667	88.426	765	7.02	6	12	3	0.024204	0.0832889	0.544264	2.99371	0.00395756	0.0114852	0.842272	4.53418	6.79e-05	0.000501207	1.44638	9.72533	0.00158055	0.00426204	1.47227	5.4546	0.233494	0.431433	-0.298009	-1.32468
0.254594	0.0949117	0.635058	1.51854	0.424385	-0.0014434	1.34085	1.59168	0.656268	0.757877	3.09963	2.01042	0.635058	0.269033	2.31846	2.7137	-0.137648	0.125651	-0.0014434	0.00144187				13.2597	40.835	362	7.46	5	8	5	0.0994587	0.198822	0.628774	1.94709	0.0685388	0.105308	0.841866	2.21638	0.0306177	0.0451701	1.63405	2.81343	0.05015	0.0747566	1.48706	2.44471	0.680506	0.81199	-0.213092	-0.432478
0.00432164	0.508936	0.375178	0.678072	0.60502	0.630405	0.990592	1.12697	1.18078	2.38073	2.28688	2.50564	1.88792	1.87263	2.38543	2.42143	-0.0846703	0.0799753	-0.115597	0.107018	biological regulation;multicellular organismal process	extracellular space;organelle;vesicle		1.81818	111.577	990	7.08	2	4	2	0.0426016	0.116314	0.394945	2.56533	0.00103479	0.00494177	0.841566	5.92	0.000525903	0.00168533	2.09183	6.725	1.12e-05	0.000147571	2.14517	13.2869	0.0606256	0.256993	-0.446621	-2.30569
0.49057	0.748461	0.552869	0.890641	0.78576	0.476122	1.3584	0.635986	1.60644	2.0939	1.57628	1.72857	1.68302	2.17121	2.33543	1.94523	-0.181149	0.16092	0.231432	-0.275786	biological regulation;coagulation;multicellular organismal process;regulation of body fluid levels;response to stimulus;response to stress	extracellular space		15.8307	71.227	638	8.07	11	21	10	0.00440955	0.0355333	0.686781	4.43286	0.0110643	0.0244109	0.830212	3.62248	5.03e-05	0.000411733	1.76744	10.2501	3.62e-05	0.000305051	2.04987	10.8537	0.525534	0.689961	-0.143431	-0.673794
0.331132	0.47923	0.248535	0.9568	1.15121	0.518031	0.627607	1.0165	0.75873	1.76384	1.5568	1.07724	1.41468	1.46884	1.32999	1.5864	-0.046921	0.0454429	0.0229004	-0.0232697	biological regulation;cellular process;response to stimulus;signal transduction	cell part;intracellular;membrane		9.22939	123	1116	6.13	10	18	10	0.0196153	0.0744772	0.504386	3.15798	0.00164723	0.00654789	0.828798	5.41066	0.00133739	0.00338424	1.28961	5.63485	2.61e-07	3.09e-05	1.45044	25.1398	0.189517	0.389161	-0.324412	-1.47942
0.511974	0.388465	0.159629	0.612588	1.14991	0.733788	0.481299	0.899176	1.40218	2.55164	1.74459	1.1157	2.24031	2.05797	1.64247	1.80281	-0.101598	0.0949117	-0.192645	0.169925		cell part;membrane	NOD-like receptor signaling pathway	10.3365	47.527	416	5.53	6	9	6	0.0163918	0.0671531	0.425516	3.30078	0.00239398	0.00827227	0.823395	5.02423	0.0018002	0.0042208	1.71088	5.31708	1.71e-05	0.000190115	1.94324	12.3628	0.059068	0.255879	-0.397879	-2.3247
0.271426	0.408168	0.27023	0.69332	1.02715	0.666302	0.536053	1.05381	1.16928	1.75232	1.47405	0.908429	1.334	1.28511	0.849599	1.06833	-0.0454314	0.0440444	-0.0938791	0.0881417	cellular component assembly;cellular component organization;cellular macromolecular complex assembly;cellular process;cytoskeleton organization;endosome transport;establishment of localization;Golgi vesicle transport;macromolecular complex assembly;organelle organization;protein complex assembly;protein polymerization;protein transport;transport;vesicle-mediated transport	cell part;cytoplasmic membrane-bounded vesicle;cytosol;Golgi apparatus;intracellular membrane-bounded organelle;intracellular organelle;membrane;organelle;vesicle		14.5336	100.719	922	5.9	12	27	12	0.00870641	0.0486949	0.412567	3.82533	0.000929408	0.00469227	0.82261	6.04254	0.000400963	0.00140778	1.3278	7.07079	7.38e-05	0.000471628	1.13604	9.58413	0.0460446	0.240662	-0.410043	-2.50772
-0.0101343	0.0867836	0.349365	1.33686	0.399444	0.337997	1.123	1.36065	0.819668	0.304511	1.54201	1.63366	-0.125006	0.155749	1.91188	2.28481	-0.246395	0.210389	-0.195946	0.172487				4.58015	74.475	655	6.44	3	3	3	0.217469	0.33903	0.455584	1.37772	0.0275998	0.0501265	0.820139	2.8926	0.0177817	0.028112	1.08983	3.23574	0.134867	0.176006	1.07173	1.72725	0.398652	0.581309	-0.364555	-0.908464
0.403813	0.83996	0.430821	0.933573	0.951588	0.772308	1.02574	0.509949	2.10434	2.10601	1.8472	1.50437	2.94148	3.17951	3.06557	2.66789	-0.0484123	0.0468402	0.134878	-0.148801	biological regulation;circulatory system process;multicellular organismal process;response to stimulus;response to stress	extracellular space		37.907	47.673	430	6.35	15	82	5	0.00470245	0.0365452	0.655915	4.37325	0.000746252	0.00418506	0.818769	6.2989	1.82e-05	0.000261377	1.89435	12.2289	3.8e-07	3.29e-05	2.96749	23.5981	0.397183	0.579982	-0.162854	-0.911482
0.364012	0.280956	0.590722	0.31034	0.87342	0.673556	0.925999	0.765535	1.56803	0.418999	1.53456	1.39561	1.82416	2.21661	1.50944	1.56267	0.185232	-0.212567	0.0854246	-0.0908029		extracellular space		13.7431	161.487	1448	6.6	19	97	5	0.0130642	0.059974	0.394686	3.4849	0.000238668	0.0023639	0.817806	7.77272	0.00500986	0.00965672	1.23748	4.31502	6.93e-05	0.000449806	1.7864	9.69084	0.00332352	0.222461	-0.42312	-4.70077
0.280956	0.385155	0.436162	0.789938	0.844787	0.516015	0.727703	1.14861	1.07656	1.21039	1.43936	1.15121	0.91533	0.694212	1.39012	1.35671	-0.0218043	0.0214797	-0.226004	0.195348	anatomical structure morphogenesis;biological regulation;biosynthetic process;cell proliferation;cellular metabolic process;cellular nitrogen compound metabolic process;cellular process;developmental process;macromolecule metabolic process;metabolic process;nitrogen compound metabolic process;nucleobase-containing compound metabolic process;primary metabolic process;regulation of DNA metabolic pr…	cell part;cytoplasm;intracellular membrane-bounded organelle;intracellular organelle;nucleoplasm;nucleus;organelle	Jak-STAT signaling pathway;ko05152	7.72889	93.81	841	6.43	8	15	8	0.0140402	0.0622509	0.480798	3.42598	0.00206244	0.00750143	0.817024	5.17595	4.35e-05	0.00038069	1.22712	10.5144	0.00121625	0.00349304	1.09684	5.73918	0.0985747	0.301908	-0.336226	-1.95354
0.27739	0.561693	0.476122	0.825379	0.890641	0.588804	0.748461	1.03703	1.08678	1.33342	1.48697	1.23634	1.04754	1.05936	1.09153	1.20727	-0.013043	0.0129263	-0.0306192	0.0299829	anatomical structure development;anatomical structure formation involved in morphogenesis;biological regulation;cellular component disassembly;cellular component organization;cellular process;chromatin modification;chromatin organization;chromosome organization;developmental process;organelle organization;response to stimulus;signal transduction	cell part;chromatin remodeling complex;macromolecular complex;nucleoplasm;protein complex		0.890648	217.443	2021	6.77	2	4	2	0.00339703	0.0327093	0.535334	4.67969	0.000152853	0.00199477	0.816423	8.42156	5.3e-06	0.000145779	1.28607	15.1071	1.28e-07	3.13e-05	1.10161	28.3273	0.107674	0.312261	-0.281089	-1.88986
0.214125	0.49057	0.335712	0.632268	0.656268	0.64524	0.830255	1.12168	0.751892	1.41846	1.35502	1.32423	0.718964	0.882056	1.57192	1.54646	-0.125006	0.115033	0.0551957	-0.0573917	biological regulation;cell activation;cell proliferation;cellular metabolic process;cellular process;homeostatic process;immune system process;macromolecule metabolic process;metabolic process;primary metabolic process;protein maturation;protein metabolic process;proteolysis;response to stimulus;signal transduction	cell part;cytoplasmic membrane-bounded vesicle;endoplasmic reticulum;extracellular organelle;Golgi apparatus;intracellular membrane-bounded organelle;intracellular organelle;membrane;organelle;vesicle	Alzheimer's disease;Notch signaling pathway	5.08475	78.35	708	5.77	4	11	4	0.00731672	0.0447852	0.421211	3.97599	0.000580309	0.00361604	0.816403	6.60291	0.000309616	0.00120762	1.21544	7.4137	0.00204291	0.00523662	1.18289	5.18574	0.0332879	0.226839	-0.395192	-2.75009
0.214125	0.507921	0.411426	0.410341	0.578214	0.370722	1.17568	1.08475	0.978928	1.98878	2.48646	2.36177	1.63784	1.83794	2.08712	2.35952	-0.134477	0.123004	0.182692	-0.209228	biological regulation;cell killing;cellular component assembly;cellular component organization;immune system process;interspecies interaction between organisms;killing of cells of other organism;macromolecular complex assembly;macromolecule metabolic process;metabolic process;multi-organism process;primary metabolic process;protein complex assembly;protein metabolic process;regulation of transpor…	extracellular space	Complement and coagulation cascades;Phagosome;Staphylococcus aureus infection	8.82353	25.292	238	7.62	3	7	3	0.0132671	0.0606369	0.395456	3.47227	0.0096313	0.0218415	0.811844	3.73922	0.00147055	0.00361968	1.96348	5.53192	3.61e-05	0.000304826	1.99011	10.8628	0.0877829	0.289126	-0.416388	-2.03721
0.0100636	0.711054	-0.0306192	0.994942	0.719841	0.641546	1.29631	0.572405	1.7277	1.53107	0.496718	0.815575	1.07108	1.60027	1.32481	0.822934	-0.0816138	0.0772429	0.0186342	-0.018878	biological regulation;immune system process;macromolecule metabolic process;metabolic process;primary metabolic process;protein metabolic process;response to stimulus;response to stress	extracellular space		17.962	192.006	1737	7.05	33	84	4	0.152808	0.262589	0.422514	1.6367	0.00304745	0.00968369	0.808679	4.78491	0.00795438	0.014278	1.14392	3.90322	0.000397161	0.00150248	1.20593	7.08319	0.252312	0.447095	-0.386165	-1.2664
0.441483	0.500802	0.225275	0.738984	0.819668	0.491597	0.488515	1.32135	1.10568	1.7995	1.59646	0.913033	1.18396	1.123	1.16672	1.21847	-0.0679388	0.0648829	0.340277	-0.446148	immune system process;response to stimulus;response to stress	cell part;membrane;plasma membrane	Hematopoietic cell lineage	9.22619	38.517	336	6.52	3	5	3	0.0412685	0.113872	0.503868	2.58898	0.0195573	0.0378912	0.807514	3.16031	0.00194244	0.00446601	1.3809	5.23783	0.00033984	0.00132925	1.20027	7.28862	0.222169	0.417574	-0.303647	-1.36181
0.356144	0.441483	0.595504	0.507921	0.77905	0.768925	0.836732	0.827819	0.900722	1.45681	1.09559	0.882839	1.25338	1.1551	1.46989	1.85559	-0.101598	0.0949117	-0.0320936	0.0313951	biological regulation;cellular component organization;cellular metabolic process;cellular process;cytoskeleton organization;macromolecule metabolic process;macromolecule modification;metabolic process;organelle organization;phosphorus metabolic process;primary metabolic process;protein dephosphorylation;protein metabolic process;protein modification process;regulation of transport;response to che…	cell part;cytosol;endosome;intracellular membrane-bounded organelle;intracellular organelle;membrane;organelle;plasma membrane;vesicle	Adherens junction;Insulin signaling pathway	9.9537	49.643	432	6.16	4	12	4	0.000353883	0.0148345	0.477109	7.23479	2.09e-06	0.000963126	0.804978	17.6997	0.000239572	0.00104765	1.08583	7.7674	0.000110755	0.000604779	1.43534	8.91926	0.000862633	0.188417	-0.327868	-6.12871
0.423309	0.501821	0.185232	0.694212	1.09085	0.790772	0.718964	0.60027	1.17249	1.13093	1.1003	1.13159	1.33571	1.73249	1.32077	1.33971	-0.0985055	0.0922074	0.124328	-0.136062	biological regulation;biosynthetic process;cellular component organization;cellular metabolic process;cellular nitrogen compound metabolic process;cellular process;chromatin modification;chromatin organization;chromosome organization;DNA metabolic process;DNA repair;DNA replication;macromolecule metabolic process;metabolic process;nitrogen compound metabolic process;nucleobase-containing compound…	cell part;chromosome;cytoplasm;intracellular membrane-bounded organelle;intracellular non-membrane-bounded organelle;intracellular organelle;nucleolus;nucleus;organelle		5.50071	80.864	709	6.87	4	8	4	0.0104854	0.0537217	0.455651	3.6675	0.000624883	0.00377476	0.804723	6.51229	2.79e-06	0.000131359	1.13834	16.8563	2.05e-05	0.00021586	1.43668	11.9811	0.0568856	0.252487	-0.349071	-2.35222
0.24123	0.405992	0.154454	0.87578	0.866315	0.536053	0.789938	0.97673	0.775683	1.38847	1.19849	0.898402	1.21723	1.31673	1.07176	0.932817	-0.21927	0.190299	-0.139236	0.126973		cell part;intracellular membrane-bounded organelle;intracellular organelle;mitochondrion;organelle		9.09091	28.298	253	8.92	2	3	2	0.0636316	0.148772	0.429673	2.27041	0.00108441	0.0050851	0.802567	5.86716	0.00076563	0.00221574	1.07557	6.26853	0.00012097	0.000636281	1.14494	8.78047	0.0919389	0.293949	-0.372895	-2.00382
0.250962	0.567545	0.448901	0.809003	1.04404	0.594549	0.668119	0.878137	1.03351	3.06436	2.45259	1.59407	1.83915	0.842376	2.09997	2.25912	-0.155213	0.140124	0.0827026	-0.0877334	biological regulation;cell differentiation;cell motility;cellular component movement;cellular metabolic process;cellular process;developmental process;immune system process;locomotion;macromolecule metabolic process;macromolecule modification;metabolic process;multi-organism process;peptidyl-amino acid modification;phosphorus metabolic process;primary metabolic process;protein metabolic process;p…	cell part;cytoskeleton;cytosol;extracellular organelle;intracellular non-membrane-bounded organelle;intracellular organelle;membrane;organelle;plasma membrane;vesicle	Chemokine signaling pathway	23.5977	58.783	517	5.44	12	26	10	0.00837291	0.0477958	0.524132	3.85891	0.000640796	0.00383738	0.801242	6.48172	0.00418631	0.00830856	2.04117	4.48136	0.00162741	0.00435445	1.76518	5.42351	0.124096	0.329494	-0.27711	-1.78742
0.381837	0.641546	0.0745054	0.586885	1.22589	0.652601	0.551885	0.753605	1.18713	1.82619	1.26364	0.825379	0.973795	0.863939	0.902267	1.50437	0.0243196	-0.0247366	0.105678	-0.114035	biological regulation;cellular process;response to abiotic stimulus;response to heat;response to stimulus;response to stress;signal transduction	cell part;cytoplasm	MAPK signaling pathway - fly	4.43645	95.959	834	7.34	4	7	4	0.0209802	0.0768472	0.423387	3.10507	0.00218708	0.00777753	0.798189	5.11587	0.00094116	0.0025798	1.27778	6.0281	0.00049613	0.00176279	1.06329	6.79812	0.105436	0.309011	-0.374802	-1.905
0.451013	0.575312	0.418999	0.656268	0.864731	0.686164	0.614474	0.994942	0.90458	2.3471	1.70797	1.36681	1.66494	1.83309	2.06316	2.11003	0.112366	-0.121863	-0.0846703	0.0799753	biological adhesion;cell adhesion;cellular process;establishment of localization;ion transport;organic acid transport;transmembrane transport;transport	cell part;synapse		14.0244	36.982	328	5.36	4	8	4	0.000589569	0.0189667	0.528946	6.58344	0.00026628	0.00248329	0.793626	7.61997	0.00216494	0.00490153	1.58516	5.12625	3.61e-06	8.18e-05	1.92135	16.1337	0.0413998	0.236978	-0.26468	-2.58661
-0.018878	0.495695	0.27262	0.757023	1.01435	0.603122	1.15121	0.339137	1.45891	1.58784	1.89647	1.38184	1.76935	1.22157	1.44731	1.38515	0.0200577	-0.0203405	-0.281036	0.235114				28.4722	16.492	144	5.24	5	12	1	0.0948727	0.192435	0.388166	1.98115	0.0104103	0.0232523	0.788507	3.67354	4.98e-05	0.000410557	1.59281	10.2695	8.26e-05	0.000504939	1.4674	9.39434	0.159107	0.358856	-0.400341	-1.60732
0.350497	0.629473	0.0186342	0.487486	1.35671	0.149259	0.665393	0.795767	-0.184425	4.11212	0.849599	1.11636	2.45733	2.97122	2.64016	3.41156	-0.606035	0.425459	0.0758749	-0.0800879	biological adhesion;biological regulation;cell adhesion;cellular process;response to stimulus;signal transduction	cell part;cell surface;extracellular organelle;macromolecular complex;organelle;protein complex;receptor complex;vesicle		7.54352	112.566	1034	5.92	7	13	7	0.14732	0.255699	0.41772	1.66326	0.0530478	0.085395	0.787979	2.40341	0.159986	0.194933	1.51961	1.60332	6.78e-05	0.000442392	2.91627	9.72726	0.234687	0.432868	-0.370259	-1.32086
0.403813	0.317304	0.513996	0.575312	0.934328	0.442545	0.519039	1.23818	0.73292	1.47301	1.16479	1.18142	1.13685	1.04963	1.04124	1.20226	-0.112475	0.104337	-0.110916	0.102994	alcohol metabolic process;amine metabolic process;anatomical structure development;biological regulation;biosynthetic process;carbohydrate metabolic process;catabolic process;cell maturation;cellular amino acid metabolic process;cellular ketone metabolic process;cellular metabolic process;cellular nitrogen compound metabolic process;cellular process;cofactor metabolic process;cytokine production;…	cell part;centrosome;cytosol;extracellular organelle;intracellular membrane-bounded organelle;intracellular non-membrane-bounded organelle;intracellular organelle;microtubule organizing center;nucleus;organelle;vesicle	Glutathione metabolism;Pentose phosphate pathway	29.1262	59.338	515	6.38	15	53	15	0.00166842	0.0255496	0.456621	5.39712	0.00701093	0.0172981	0.787537	4.01344	0.000444986	0.00151368	1.14205	6.93633	5.07e-06	9.69e-05	1.11151	15.2245	0.140216	0.342696	-0.330915	-1.69909
0.366252	0.352758	0.191563	0.632268	1.16928	0.597412	0.559736	0.767231	1.11902	1.46362	1.23634	0.716332	1.44308	1.28511	0.986229	1.06626	-0.0454314	0.0440444	0.0635029	-0.0664274				9.65251	59.705	518	5.85	5	8	5	0.00714635	0.0445306	0.386788	3.99663	0.00164645	0.00655105	0.774494	5.41117	0.000390788	0.0013885	1.13491	7.10429	3.38e-05	0.000301565	1.19625	10.9866	0.0589441	0.256145	-0.387705	-2.32623
0.116365	0.183963	0.364012	0.745022	0.922959	0.68437	0.564622	0.867106	1.05936	1.66084	1.85838	1.25701	1.488	1.00288	1.00576	1.18777	-0.1976	0.173767	-0.212567	0.185232	anatomical structure development;developmental process	brush border;cell part;cell projection;cytoplasm;cytoskeleton;intracellular non-membrane-bounded organelle;intracellular organelle;organelle	Cardiac muscle contraction;Dilated cardiomyopathy;Hypertrophic cardiomyopathy (HCM);Pathways in cancer;Thyroid cancer	77.4194	28.989	248	4.78	27	213	14	0.0880928	0.181702	0.365133	2.03466	0.0014062	0.00593061	0.772556	5.58027	0.000464514	0.00155087	1.47169	6.88151	0.000305225	0.00123218	1.18389	7.43304	0.046919	0.24158	-0.407424	-2.49382
0.0356239	0.336855	0.387363	0.424385	1.20038	0.839153	0.782409	0.153157	1.23266	2.30071	1.71282	1.74287	1.60122	1.68796	1.543	1.63506	-0.246395	0.210389	-0.21424	0.186501	alcohol metabolic process;carbohydrate metabolic process;catabolic process;cellular metabolic process;cellular process;generation of precursor metabolites and energy;metabolic process;primary metabolic process;small molecule metabolic process			45.0617	52.739	486	7.83	18	132	2	0.0866763	0.179494	0.311993	2.04637	0.0229883	0.0429543	0.759711	3.0337	0.000416885	0.00144534	1.7632	7.02028	1.41e-05	0.000167702	1.63275	12.7846	0.105305	0.309282	-0.447718	-1.9059
0.138814	0.476122	0.151859	1.06212	0.75873	0.549916	0.680775	1.04404	0.781569	2.89685	1.93168	1.25096	2.42439	2.55361	2.49031	2.543	-0.0365258	0.0356239	-0.0439433	0.0426443	biological regulation;cell activation;cell differentiation;cellular process;coagulation;developmental process;establishment of localization;exocytosis;immune system process;membrane docking;metabolic process;multicellular organismal process;protein targeting;protein transport;regulation of body fluid levels;regulation of transport;response to stimulus;secretion;signal transduction;transport;vesic…	cell part;cell projection;cilium;cytoplasmic membrane-bounded vesicle;extracellular organelle;Golgi apparatus;intracellular membrane-bounded organelle;intracellular organelle;lysosome;membrane;neuron projection;organelle;vacuole;vesicle		11.7647	25.052	221	5.25	3	6	3	0.0798641	0.17058	0.45778	2.10554	0.000394655	0.00299967	0.758916	7.09144	0.00971517	0.0169048	1.71582	3.73187	7.57e-10	3.14e-06	2.50338	66.7987	0.256474	0.45043	-0.301137	-1.25403
0.22033	0.231432	0.615416	0.186501	0.743299	0.740712	0.827006	0.681674	1.56023	0.518031	1.26604	1.20852	1.7685	2.40735	1.34653	1.3846	0.115033	-0.125006	0.10165	-0.109359	biological regulation;response to chemical stimulus;response to endogenous stimulus;response to external stimulus;response to extracellular stimulus;response to stimulus;response to stress	extracellular space	Complement and coagulation cascades	7.74457	163.682	1472	6.29	11	45	10	0.0384757	0.108844	0.31784	2.64126	4.41e-05	0.00139743	0.752593	10.488	0.00253481	0.00551624	1.14262	4.96685	0.000495246	0.00176418	1.73117	6.80037	0.00619413	0.202407	-0.434753	-4.12318
-0.0588937	0.183963	0.370722	0.944858	0.878921	0.515006	0.666302	0.902267	1.15056	1.54844	1.62387	1.47249	0.827006	0.834307	1.14012	1.51298	0.151859	-0.169745	-0.14401	0.130931				7.37018	65.529	597	5.59	4	7	4	0.16174	0.274191	0.367904	1.59538	0.00102684	0.00491511	0.748365	5.92874	3.79e-05	0.000357032	1.45658	10.7673	0.00104073	0.00309607	1.08635	5.91353	0.153308	0.354643	-0.380462	-1.63433
0.611645	0.618239	0.409255	0.9115	0.776525	0.395063	1.08134	0.631337	1.21101	1.54992	1.53655	0.766383	1.18523	1.17887	1.20602	1.5656	-0.189351	0.167358	0.312665	-0.39973	biological regulation;cellular localization;cellular process;homeostatic process;localization	cell part		6.22155	72.568	659	8.27	4	7	4	0.013691	0.0616244	0.664924	3.44653	0.0136865	0.0286863	0.748331	3.4468	0.00189813	0.00439089	1.29323	5.26179	0.000433322	0.00159706	1.31119	6.97042	0.6539	0.795103	-0.0834066	-0.471559
1.67039	0.361768	0.301002	0.777367	1.59503	0.350497	0.231432	0.786596	0.885965	1.64201	2.00468	1.0115	1.71984	1.97746	1.93319	1.98732	-0.22095	0.191563	0.0172092	-0.017417	aging;amine metabolic process;anatomical structure development;biological regulation;biosynthetic process;cellular amide metabolic process;cellular amino acid metabolic process;cellular ketone metabolic process;cellular metabolic process;cellular nitrogen compound metabolic process;cellular process;developmental process;metabolic process;nitrogen compound metabolic process;nitrogen cycle metaboli…	cell body;cell part;cell projection;cytoplasm;endoplasmic reticulum;extracellular organelle;intracellular membrane-bounded organelle;intracellular organelle;lysosome;membrane;neuron projection;neuronal cell body;nucleus;organelle;vacuole;vesicle	Alanine, aspartate and glutamate metabolism;Arginine and proline metabolism	14.8058	46.467	412	7.78	10	28	10	0.0532355	0.133009	0.78503	2.40082	0.0580228	0.092082	0.748287	2.33774	0.00240343	0.00531675	1.39344	5.02026	1.79e-06	5.73e-05	1.91185	18.1601	0.936403	0.962614	0.0367431	0.0831939
0.0496307	0.543001	0.27858	1.01578	0.790772	0.524064	0.662661	0.993493	0.75873	2.81619	1.82944	1.00719	2.27292	2.36261	2.50258	2.55459	-0.181149	0.16092	0.0114957	-0.011588	anatomical structure development;biological regulation;cellular process;developmental process;establishment of localization;ion transport;macromolecule metabolic process;metabolic process;primary metabolic process;protein metabolic process;proteolysis;regulation of transport;transport	cell part;cell projection;cytosol;endoplasmic reticulum;extracellular organelle;intracellular membrane-bounded organelle;intracellular organelle;membrane;mitochondrion;neuron projection;nucleoplasm;organelle;plasma membrane;vesicle		33.8384	21.61	198	5.9	7	33	7	0.0723092	0.160644	0.476829	2.17751	0.000857827	0.00450631	0.747828	6.1352	0.014111	0.0232291	1.60797	3.42189	2.39e-07	3.1e-05	2.42826	25.5142	0.283702	0.477632	-0.270999	-1.17718
0.336855	0.445727	0.299831	0.53107	1.06419	0.449957	0.57628	0.871055	1.1447	1.57143	1.43456	1.07656	1.14796	0.928276	0.975263	1.07724	-0.0709666	0.0676387	-0.07552	0.0717627	biological regulation;cellular component organization;cellular process;cytoskeleton organization;organelle organization;regulation of organelle organization	cell leading edge;cell part;cell projection;endosome;extracellular organelle;Golgi apparatus;intracellular membrane-bounded organelle;intracellular organelle;macromolecular complex;membrane;neuron projection;organelle;plasma membrane;protein complex;synapse;vesicle		28.6667	34.37	300	7.36	10	37	10	0.000918222	0.0209375	0.405142	6.05647	0.00221156	0.00784442	0.742143	5.10452	4.36e-05	0.000381186	1.30858	10.5082	3.74e-06	8.44e-05	1.03396	16.0304	0.0644075	0.260011	-0.337001	-2.26159
0.494671	0.500802	0.350497	0.575312	0.738984	0.556797	0.792439	0.859174	0.0313951	3.08797	0.238787	0.85599	1.67401	2.90169	2.5673	2.36233	-0.145605	0.132248	0.0676387	-0.0709666	biological regulation;cellular homeostasis;cellular ion homeostasis;cellular process;establishment of localization;homeostatic process;ion transport;transport	cell part;cytoskeleton;extracellular organelle;intracellular non-membrane-bounded organelle;intracellular organelle;organelle;vesicle	Collecting duct acid secretion	14.9946	103.107	927	5.41	13	37	13	0.000854848	0.0211168	0.484492	6.13925	0.000180977	0.00217697	0.74102	8.17038	0.183274	0.220204	1.05771	1.50402	0.000110521	0.0006043	2.3805	8.9226	0.0185333	0.207314	-0.256528	-3.20285
-0.0232697	0.461529	0.0635029	0.685267	0.590722	0.459432	1.32135	0.560715	1.30159	1.79286	1.90574	2.38571	2.17249	2.24884	2.57095	2.71984	-0.0291463	0.0285691	-0.0664274	0.0635029	amine metabolic process;carbohydrate metabolic process;macromolecule metabolic process;metabolic process;nitrogen compound metabolic process;polysaccharide metabolic process;primary metabolic process	extracellular organelle;organelle;vesicle		14.1593	100.526	904	6.86	14	39	14	0.129739	0.236355	0.297633	1.75528	0.0105076	0.0234444	0.73393	3.66572	0.000173439	0.000860971	1.84735	8.23304	1.76e-06	5.83e-05	2.4289	18.2268	0.143237	0.3456	-0.436298	-1.68364
0.199123	0.464668	0.0717627	0.674461	1.06143	0.636915	0.56267	0.574344	1.44573	2.62012	2.37934	1.51046	1.65992	1.47041	1.12234	1.22836	-0.0380063	0.0370308	-0.33825	0.273814	anatomical structure development;biological regulation;cellular component organization;cellular process;cytoskeleton organization;developmental process;organelle organization;regulation of transport;response to abiotic stimulus;response to external stimulus;response to stimulus;response to stress	cell part;extracellular organelle;membrane;organelle;vesicle		28.1818	24.111	220	8.69	6	11	5	0.0929116	0.18929	0.368856	1.99622	0.00577213	0.0149715	0.725193	4.18642	0.000829898	0.0023477	2.00526	6.17379	0.000213258	0.000950615	1.38661	7.93246	0.0946435	0.296879	-0.356336	-1.98289
0.258217	0.703987	0.635058	0.737254	0.582074	0.444667	1.03492	0.799087	1.02432	1.3454	1.22157	1.06212	1.8536	2.04509	2.64455	2.10568	-0.0619024	0.0593552	0.168642	-0.190997	biological regulation;coagulation;multicellular organismal process;regulation of body fluid levels	extracellular organelle;extracellular space;organelle;vesicle	Complement and coagulation cascades	15.0313	54.517	479	6.96	7	22	7	0.00472492	0.0366512	0.589855	4.36885	0.00303421	0.00966382	0.721413	4.78916	3.54e-05	0.000345778	1.16958	10.8974	2.43e-05	0.000237812	2.16845	11.6335	0.468388	0.640886	-0.131558	-0.77388
0.158337	0.533065	0.269033	0.609755	0.946356	0.624803	0.516015	0.762136	1.11103	1.82212	1.48646	1.25459	1.26784	1.17185	0.96643	1.09221	-0.0409719	0.0398403	-0.210897	0.183963	biological adhesion;biological regulation;cell adhesion;cellular homeostasis;cellular ion homeostasis;cellular process;establishment of localization;homeostatic process;ion transport;regulation of cell cycle;transport	cell part;cytoplasm;extracellular organelle;intracellular membrane-bounded organelle;intracellular organelle;macromolecular complex;membrane;mitochondrion;nuclear envelope;organelle;plasma membrane;protein complex;vesicle		29.8755	26.964	241	5.17	6	23	6	0.0252304	0.0849887	0.399564	2.96161	0.00115555	0.0052756	0.719344	5.79604	0.000187949	0.000910139	1.42557	8.11505	3.61e-05	0.00030533	1.1316	10.8635	0.0646449	0.259958	-0.31978	-2.25891
0.136191	0.809826	0.00144187	0.486457	0.687061	0.641546	0.752748	0.75446	1.50284	1.97636	1.37184	1.54498	2.38073	2.36121	2.26363	2.00396	-0.237864	0.204141	0.0745054	-0.0785637	cell death;cellular process;death	extracellular organelle;extracellular region;extracellular space;organelle;vesicle	Amoebiasis;Complement and coagulation cascades;Prion diseases;Systemic lupus erythematosus	15.8537	18.402	164	8.32	2	6	2	0.123537	0.228875	0.367924	1.79068	0.000356421	0.00286656	0.718399	7.22533	6.08e-05	0.000468147	1.60845	9.91514	2.21e-06	6.37e-05	2.26183	17.53	0.105376	0.309273	-0.350475	-1.90541
0.0496307	0.847195	0.163499	1.28392	0.446786	0.718088	1.04963	0.536053	0.352758	3.60845	3.09204	1.86592	3.11237	3.52168	4.08806	4.19188	-0.378944	0.299831	-0.195946	0.172487				15.5067	86.834	819	5.87	13	27	1	0.114742	0.219034	0.611705	1.84399	0.0135785	0.0285177	0.713282	3.45327	0.0227592	0.0348012	2.25544	3.04149	1.53e-05	0.000175984	3.75414	12.5992	0.7622	0.867086	-0.101578	-0.3167
0.539035	0.571434	0.298658	0.772308	0.953824	0.582074	0.47923	0.823749	1.01364	1.19156	1.08882	0.714575	1.6722	1.72727	1.17377	1.18587	-0.0634092	0.0607391	0.123004	-0.134477	biological adhesion;cell activation;cell adhesion;cellular process;immune system process;response to stimulus;response to stress	cell part;cell projection;cell surface;membrane;microvillus		9.78836	38.402	378	4.96	4	9	4	0.00286356	0.0303933	0.548895	4.8459	0.00117481	0.00531097	0.713255	5.77763	0.000142987	0.00076666	1.00569	8.5226	0.000109321	0.000601699	1.44331	8.93992	0.302672	0.497264	-0.164361	-1.12729
0.0468402	0.305679	0.350497	0.929033	0.840765	0.217851	0.85599	0.929791	0.718088	1.41088	1.24428	0.665393	1.12499	0.919149	1.37016	1.19472	-0.027675	0.0271541	0.0881417	-0.0938791	biological regulation;cell differentiation;cellular component assembly;cellular component organization;cellular macromolecular complex assembly;cellular process;chromatin organization;chromosome organization;developmental process;macromolecular complex assembly;multicellular organismal development;multicellular organismal process;organelle organization	cell part;chromosome;extracellular organelle;intracellular non-membrane-bounded organelle;intracellular organelle;macromolecular complex;membrane;nuclear chromosome;nucleoplasm;nucleosome;organelle;vesicle	Systemic lupus erythematosus	52.4272	11.36	103	11.36	7	115	7	0.0746654	0.164383	0.409577	2.15427	0.00574339	0.0149436	0.712664	4.19092	0.00183826	0.00428583	1.01123	5.29519	2.7e-05	0.000260039	1.15382	11.4224	0.269394	0.463126	-0.303087	-1.21672
0.997112	0.759582	0.0648829	0.830255	0.894527	0.67717	0.646163	0.584	1.2756	2.96754	2.20976	1.47612	2.57119	2.7137	2.38267	2.46074	-0.166503	0.149259	0.155749	-0.174621	alcohol metabolic process;biological regulation;biosynthetic process;carbohydrate metabolic process;catabolic process;cell death;cellular metabolic process;cellular process;death;energy reserve metabolic process;generation of precursor metabolites and energy;heterocycle metabolic process;homeostatic process;macromolecule metabolic process;metabolic process;polysaccharide metabolic process;primary…	cell part;cytoplasm;extracellular organelle;membrane;organelle;plasma membrane;vesicle	Insulin signaling pathway;Starch and sucrose metabolism	22.4706	97.421	850	7.2	20	79	14	0.0247071	0.0841828	0.671987	2.97779	0.000839073	0.00444152	0.709494	6.16095	0.00238608	0.00528684	1.99129	5.02756	6.46e-07	3.77e-05	2.5411	21.5823	0.868033	0.92273	-0.0375069	-0.173408
0.326537	0.644318	0.550901	0.648926	0.868687	0.489543	1.04754	0.415759	1.64893	1.80983	1.40272	1.49313	1.96236	1.77104	2.26754	2.01863	-0.126581	0.116365	0.0243196	-0.0247366	biological regulation;coagulation;macromolecule metabolic process;metabolic process;multicellular organismal process;primary metabolic process;protein maturation;protein metabolic process;regulation of body fluid levels;response to chemical stimulus;response to stimulus;response to stress	extracellular organelle;extracellular space;organelle;vesicle	Complement and coagulation cascades	21.3445	65.801	595	7.46	12	22	12	0.0009649	0.0212996	0.545329	5.99957	0.00436846	0.0123243	0.70804	4.44157	4.62e-06	0.000150823	1.59131	15.4694	2.17e-06	6.34e-05	2.00755	17.5846	0.372756	0.560079	-0.162711	-0.962958
0.381837	0.62854	0.0962619	0.367371	1.1117	0.678072	0.566572	0.435095	1.20539	2.58664	1.55778	1.67717	2.48723	2.68863	2.33971	2.64432	-0.120294	0.111031	-0.106249	0.0989585	anatomical structure formation involved in morphogenesis;biological adhesion;biological regulation;cell activation;cell adhesion;cell motility;cellular component movement;cellular component organization;cellular homeostasis;cellular process;developmental process;extracellular matrix organization;extracellular structure organization;homeostatic process;locomotion;multicellular organismal process;r…	extracellular matrix;extracellular space;proteinaceous extracellular matrix		26.2818	272.341	2477	5.76	55	257	55	0.0251655	0.0848392	0.372641	2.96359	0.00457878	0.0127701	0.701998	4.39789	0.00109899	0.00289026	1.76088	5.85215	2.66e-07	3.06e-05	2.54411	25.0591	0.121228	0.327111	-0.329357	-1.8043
0.864731	0.978928	-0.685014	1.53705	0.687957	0.462576	0.593593	1.01935	3.71425	2.53007	1.35727	3.62971	1.93584	2.488	0.918386	1.94972	-0.248108	0.211635	0.0285691	-0.0291463	biological regulation;cell motility;cellular component movement;cellular process;immune system process;locomotion;multi-organism process;response to biotic stimulus;response to chemical stimulus;response to oxidative stress;response to stimulus;response to stress	extracellular organelle;organelle;vesicle	Asthma	26.1538	81.23	715	10.14	20	77	16	0.209026	0.328334	0.683186	1.40711	0.00366541	0.0108965	0.70013	4.60689	0.00241523	0.00532865	2.81709	5.01533	0.00171178	0.00454214	1.83225	5.37001	0.973579	0.984491	-0.0169446	-0.0345244
0.297485	0.512985	0.246104	1.06488	0.426533	0.457332	1.10501	0.798258	0.291604	1.47975	1.43509	1.22219	2.58352	3.33485	3.42385	3.09034	-0.049905	0.0482362	0.117695	-0.128156	biological regulation;coagulation;multicellular organismal process;regulation of body fluid levels	cell part;extracellular region;intracellular membrane-bounded organelle;intracellular organelle;membrane;organelle	Complement and coagulation cascades	16.805	54.23	482	5.4	8	15	8	0.0339173	0.100756	0.533397	2.73595	0.00605768	0.0155662	0.699815	4.14309	0.00775223	0.0140121	1.11019	3.92556	3.98e-06	8.66e-05	3.11117	15.8617	0.524531	0.689298	-0.166418	-0.675487
0.124328	0.176323	0.67717	0.825379	0.427606	0.182692	0.87578	1.28511	0.672652	1.06833	1.89297	1.53705	0.715454	0.672652	1.41413	1.42223	-0.186065	0.164786	0.0717627	-0.07552	biological regulation;regulation of protein stability	cell part;endosome;intracellular membrane-bounded organelle;intracellular organelle;lysosome;membrane;organelle;plasma membrane;vacuole		6.08273	45.135	411	7.88	3	6	3	0.0554489	0.136484	0.457059	2.37095	0.0342246	0.0597527	0.699055	2.72915	0.00342094	0.00704211	1.29901	4.67294	0.00312675	0.00733109	1.06238	4.75989	0.452299	0.628193	-0.241996	-0.803565
0.138814	0.445727	0.578214	0.88049	0.760434	0.367371	0.750178	0.906121	0.811471	0.563646	1.36233	1.34936	1.01935	0.939603	1.13422	1.36008	-0.123434	0.113701	0.0384361	-0.0394882	cellular metabolic process;cellular nitrogen compound metabolic process;cellular process;macromolecule metabolic process;metabolic process;nitrogen compound metabolic process;nucleobase-containing compound metabolic process;primary metabolic process;RNA metabolic process;RNA processing;rRNA processing	cell part;macromolecular complex;preribosome;protein complex;ribonucleoprotein complex	Ribosome biogenesis in eukaryotes	8.15217	21.646	184	9.32	1	2	1	0.0193318	0.0737381	0.513508	3.16947	0.00145018	0.00605458	0.698722	5.54696	0.00251167	0.0054889	1.0244	4.97603	4.02e-05	0.000321226	1.11601	10.6606	0.372317	0.559621	-0.185215	-0.963908
0.187768	0.205392	0.558757	0.715454	0.765535	0.399444	0.532068	1.08134	0.853596	1.34936	1.44837	1.01435	1.35783	1.22219	1.21723	1.34596	-0.0144996	0.0143553	0.0551957	-0.0573917	alcohol metabolic process;biosynthetic process;carbohydrate metabolic process;catabolic process;cellular metabolic process;cellular nitrogen compound metabolic process;cellular process;cofactor metabolic process;heterocycle metabolic process;metabolic process;nitrogen compound metabolic process;nucleobase-containing compound metabolic process;nucleobase-containing small molecule metabolic process…	cell part;intracellular membrane-bounded organelle;intracellular organelle;membrane;microbody;organelle;peroxisome	Biosynthesis of ansamycins;Carbon fixation in photosynthetic organisms;Pentose phosphate pathway	28.0899	67.601	623	7.49	19	77	19	0.0202905	0.0752509	0.417428	3.13132	0.00371869	0.0109997	0.695182	4.59315	0.000172633	0.000861093	1.16701	8.23992	1.22e-07	3.15e-05	1.28639	28.5792	0.21201	0.410182	-0.277754	-1.39661
0.175046	0.109695	0.654436	1.14731	0.540027	0.276199	0.822934	1.1375	0.669027	1.26243	1.86433	1.33113	1.10836	1.12433	1.92372	2.2765	-0.0588937	0.0565835	0.0229004	-0.0232697				5.43807	77.113	662	8.22	3	3	3	0.07487	0.164571	0.522291	2.15228	0.00988658	0.0223107	0.694836	3.71707	0.00198399	0.0045414	1.2824	5.21593	0.00155687	0.00422288	1.6089	5.47072	0.591154	0.743871	-0.172545	-0.567196
0.244887	0.441483	0.230203	1.19409	0.947105	0.543001	0.687061	0.596458	1.15769	1.92562	1.40654	1.14861	1.56803	1.5888	1.6173	1.77273	0.0214797	-0.0218043	0.0342158	-0.0350469	biological regulation;biosynthetic process;catabolic process;cellular homeostasis;cellular ion homeostasis;cellular lipid metabolic process;cellular metabolic process;cellular process;establishment of localization;homeostatic process;ion transport;lipid metabolic process;metabolic process;primary metabolic process;response to chemical stimulus;response to stimulus;signal transduction;transport	cell part;membrane;plasma membrane	Calcium signaling pathway;Epithelial cell signaling in Helicobacter pylori infection;ErbB signaling pathway;Fc epsilon RI signaling pathway;Fc gamma R-mediated phagocytosis;Glioma;Inositol phosphate metabolism;Leukocyte transendothelial migration;Natural killer cell mediated cytotoxicity;Neurotrophin signaling pathway;Non-small cell lung cancer;Pathways in cancer;Phosphatidylinositol signaling sy…	7.50988	147.641	1265	6.83	9	15	9	0.0597363	0.142885	0.527954	2.31648	0.000268556	0.00248774	0.693695	7.6082	0.000249436	0.00107717	1.4099	7.71084	5e-08	2.07e-05	1.63701	33.1711	0.522852	0.688399	-0.165741	-0.678325
0.679874	0.515006	0.190299	0.812293	0.853596	0.656268	0.615416	0.634129	1.09221	1.87892	1.43776	0.972325	1.5008	1.57483	1.09761	1.24489	-0.0380063	0.0370308	-0.100051	0.09356	biological regulation;homeostatic process	cell part;membrane		22.9814	35.523	322	9.06	7	25	6	0.00784262	0.0462314	0.551235	3.91549	6.01e-05	0.00148354	0.691719	9.93665	0.000639659	0.00192501	1.34717	6.48387	2.71e-05	0.000260794	1.3564	11.4121	0.370526	0.558549	-0.140484	-0.967786
0.051024	0.495695	0.0143553	0.656268	0.67717	0.570463	1.06626	0.448901	1.50182	1.23143	1.35896	1.51954	1.9982	2.13849	2.36261	1.92296	0.00288247	-0.00288824	0.0676387	-0.0709666				18.19	123.96	1116	7.11	21	51	21	0.110129	0.212377	0.305169	1.87359	0.00230156	0.00802645	0.691532	5.06401	1.3e-06	0.000108192	1.40377	19.1699	7.77e-07	4.08e-05	2.1064	20.9203	0.113647	0.318244	-0.386363	-1.85091
0.0200577	0.146655	0.426533	1.0321	0.410341	0.375178	0.854395	1.11437	0.56267	1.55974	1.99783	1.26063	1.10903	1.40871	2.10869	2.11836	-0.0558913	0.0538064	-0.00433462	0.00432164				8.92019	71.553	639	7.39	5	8	5	0.122347	0.227687	0.406861	1.79767	0.00876019	0.020276	0.689095	3.82005	0.0043298	0.00853618	1.34574	4.44986	0.000577099	0.00196631	1.68672	6.60974	0.364434	0.553386	-0.282234	-0.981095
-0.362158	1.05936	0.195348	0.390668	1.3978	0.0299829	0.432959	0.524064	-0.586406	2.56413	0.703101	1.23389	3.28969	1.81394	1.92296	1.83066	-0.0634092	0.0607391	-0.907793	0.552869		cell part;intracellular		29.8969	11.107	97	6.3	4	8	4	0.368674	0.491171	0.410202	0.971814	0.152389	0.208579	0.685601	1.6387	0.188144	0.225469	1.06808	1.48476	0.00271561	0.0065181	2.30371	4.89828	0.527792	0.691613	-0.275399	-0.669991
0.0772429	0.689746	0.00432164	0.808179	0.784923	0.550901	0.88049	0.506907	1.47353	1.99204	1.74631	1.52557	2.81762	3.05155	3.2302	2.94804	-0.168123	0.15056	-0.0454314	0.0440444	biological regulation;cell death;cellular process;coagulation;death;immune system process;macromolecule metabolic process;metabolic process;multicellular organismal process;primary metabolic process;protein metabolic process;regulation of body fluid levels;response to stimulus;response to stress	cell part;extracellular region;macromolecular complex;protein complex	Amoebiasis;Complement and coagulation cascades;Prion diseases;Systemic lupus erythematosus	32.13	62.241	554	5.69	18	59	18	0.115388	0.21966	0.39961	1.83994	0.000901496	0.00461878	0.685542	6.07767	1.69e-05	0.000250942	1.6891	12.3901	1.58e-07	2.97e-05	3.01659	27.358	0.251371	0.446954	-0.285932	-1.26922
0.0881417	0.519039	0.334568	1.918	0.385155	0.27023	1.38847	0.668119	0.443607	2.44334	1.20101	0.371837	1.97416	2.29425	2.0844	2.07108	-0.172994	0.154454	0.119024	-0.129734	biological regulation;biosynthetic process;cellular alkene metabolic process;cellular component assembly;cellular component organization;cellular ketone metabolic process;cellular lipid metabolic process;cellular metabolic process;cellular process;lipid metabolic process;macromolecular complex assembly;metabolic process;multicellular organismal process;organic acid metabolic process;primary metab…	cell part;cytosol;endoplasmic reticulum;intracellular membrane-bounded organelle;intracellular organelle;membrane;nuclear envelope;organelle		11.8012	18.059	161	8.46	2	5	2	0.135608	0.241636	0.722251	1.72328	0.0413249	0.0696865	0.685305	2.58796	0.0611846	0.0828979	1.12226	2.299	1.13e-06	4.95e-05	2.11329	19.6303	0.941312	0.966463	0.0369461	0.0767576
0.297485	0.402722	0.651683	0.352758	0.981853	0.387363	0.301002	1.05102	0.778209	2.05624	1.50437	0.799087	1.08406	1.09356	0.97306	1.91035	-0.137648	0.125651	0.100305	-0.107803	biological regulation;cellular component organization;cellular process;cytokine production;cytoskeleton organization;establishment of localization;multicellular organismal process;multi-organism process;nucleus organization;organelle organization;response to biotic stimulus;response to stimulus;response to stress	cell part;intracellular non-membrane-bounded organelle;intracellular organelle;kinetochore;macromolecular complex;organelle;protein complex		1.80976	260.83	2376	5.99	5	9	5	0.0060353	0.0406599	0.431036	4.1464	0.0162153	0.0324933	0.685184	3.30948	0.00642495	0.0119407	1.28935	4.0906	0.00139733	0.00389711	1.27013	5.58713	0.272597	0.466122	-0.254148	-1.20772
0.347099	0.569491	0.266637	0.589764	0.853596	0.536053	0.983313	0.333424	1.43349	1.55287	1.25399	1.66676	2	2.33657	2.32222	2.08882	-0.132894	0.121679	0.0881417	-0.0938791	biological regulation;cellular process;immune system process;macromolecule metabolic process;metabolic process;primary metabolic process;protein metabolic process;response to biotic stimulus;response to chemical stimulus;response to oxidative stress;response to stimulus;response to stress	cell part;cytoplasm;extracellular space;intracellular membrane-bounded organelle;intracellular organelle;membrane;nucleus;organelle;plasma membrane	Complement and coagulation cascades;Staphylococcus aureus infection	20.4049	140.139	1235	6.77	25	75	25	0.00480731	0.0368087	0.447486	4.35292	0.00554267	0.0145952	0.680835	4.22303	9.82e-06	0.000195971	1.48102	13.5971	8.23e-07	4.17e-05	2.19114	20.7167	0.215424	0.412748	-0.233349	-1.38474
-0.833927	0.842376	-0.168123	1.17568	0.389567	0.711935	0.977463	0.464668	0.797428	4.3207	3.01828	2.00576	4.13849	4.39335	4.04089	3.82721	-0.531156	0.387363	-0.0892673	0.0840642	amine metabolic process;behavior;biological regulation;carbohydrate metabolic process;catabolic process;cellular process;immune system process;macromolecule metabolic process;metabolic process;multi-organism process;nitrogen compound metabolic process;polysaccharide metabolic process;primary metabolic process;response to biotic stimulus;response to stimulus;response to stress;rhythmic process;sig…	extracellular region		8.74317	20.577	183	7.69	2	5	2	0.581388	0.684471	0.291252	0.582588	0.0279388	0.0505653	0.673158	2.88325	0.0158071	0.025436	2.57279	3.32998	1.66e-06	5.76e-05	4.13723	18.3937	0.456952	0.631907	-0.381906	-0.794903
0.257011	0.803227	0.755315	0.759582	0.719841	0.566572	0.800745	0.584962	1.30042	1.59979	1.61164	1.45418	1.614	1.07382	2.42948	1.74071	0.0342158	-0.0350469	0.146655	-0.163268	biological regulation;cell activation;cellular process;cofactor transport;establishment of localization;multi-organism process;regulation of organelle organization;regulation of protein modification process;response to biotic stimulus;response to chemical stimulus;response to stimulus;response to stress;transport	extracellular organelle;organelle;vesicle		23.4286	59.012	525	7.84	12	47	12	0.0041996	0.0352088	0.648145	4.47839	0.00022552	0.00232813	0.672391	7.85279	4.9e-06	0.000149668	1.49587	15.31	0.000959689	0.00290073	1.71887	6.00576	0.869065	0.923354	-0.0242461	-0.172037
0.0229004	0.202888	0.201634	1.13027	0.484396	0.480265	0.83754	0.878921	0.627607	1.43296	2.18935	1.45207	1.13027	1.60786	2.32164	2.5864	0.0100636	-0.0101343	-0.0938791	0.0881417	anatomical structure development;behavior;biological regulation;biosynthetic process;catabolic process;cell motility;cellular component movement;cellular component organization;cellular membrane organization;cellular metabolic process;cellular nitrogen compound metabolic process;cellular process;detection of stimulus;developmental process;endocytosis;establishment of localization;locomotion;macro…	cell part;cell projection;cytoplasm;cytoplasmic membrane-bounded vesicle;intracellular membrane-bounded organelle;intracellular organelle;membrane;neuron projection;nucleus;organelle;vesicle	Chemokine signaling pathway;Endocytosis;MAPK signaling pathway;Phototransduction	14.6341	46.311	410	7.66	5	6	5	0.173767	0.28719	0.390876	1.54303	0.00111427	0.00516671	0.671733	5.83668	0.00436056	0.00859274	1.42695	4.44326	0.00123946	0.00354255	1.913	5.7183	0.343525	0.534544	-0.280857	-1.02816
0.517024	0.516015	0.246104	0.482332	0.832688	0.555816	0.560715	0.711054	0.185232	2.91571	0.171207	0.888305	1.82008	2.91533	2.11203	2.17568	-0.187707	0.166073	0.0299829	-0.0306192	anatomical structure development;anatomical structure morphogenesis;biological regulation;cell morphogenesis;cellular component morphogenesis;cellular component organization;cellular metabolic process;cellular process;developmental process;homeostatic process;macromolecule metabolic process;macromolecule modification;metabolic process;primary metabolic process;protein metabolic process;protein mo…	cell part;cytoskeleton;intracellular non-membrane-bounded organelle;intracellular organelle;membrane;organelle		11.3208	76.453	689	7.23	8	15	7	0.00392097	0.0342569	0.445936	4.54295	0.000505128	0.00343653	0.670636	6.77551	0.159533	0.194496	1.04568	1.60538	8.99e-05	0.000531578	2.26135	9.25477	0.0524238	0.249208	-0.2247	-2.4121
0.279768	0.546956	0.423309	0.823749	0.762136	0.415759	0.859174	0.577248	1.03844	1.45101	1.35727	1.56071	2.24732	2.60905	2.91762	2.86532	-0.286304	0.238787	0.0799753	-0.0846703			Complement and coagulation cascades	7.71558	75.034	661	6.42	5	8	5	0.0164761	0.0671668	0.531499	3.29667	0.0042914	0.0121731	0.666632	4.45817	0.000137595	0.000751341	1.36491	8.58129	8.06e-06	0.000119419	2.67288	14.0661	0.407599	0.587746	-0.135133	-0.890269
-0.0394882	0.331132	0.488515	0.705757	0.730314	0.45628	0.485427	0.963474	0.674461	1.00072	1.27023	1.16221	1.47975	1.24367	1.19219	1.31615	-0.194295	0.171207	0.015783	-0.0159575	aging;amine metabolic process;anatomical structure development;biological regulation;biosynthetic process;cell differentiation;cellular amino acid metabolic process;cellular aromatic compound metabolic process;cellular component organization;cellular ketone metabolic process;cellular metabolic process;cellular nitrogen compound metabolic process;cellular process;chromatin modification;chromatin o…	cell body;cell part;cytoplasm;intracellular membrane-bounded organelle;intracellular organelle;macromolecular complex;neuronal cell body;nucleus;organelle;protein complex		5.61036	182.659	1622	8.15	9	11	9	0.0732515	0.162044	0.377295	2.16812	0.00320701	0.0100068	0.664689	4.73528	0.000462604	0.00154823	1.03272	6.88675	1.05e-05	0.000141207	1.31375	13.4468	0.194582	0.393718	-0.287395	-1.46001
0.271426	0.851199	-0.28279	0.635986	0.694212	0.461529	0.941858	0.532068	0.306845	1.78534	1.8883	1.42814	3.05728	2.09592	3.43882	3.11736	-0.169745	0.151859	-0.0740006	0.0703893		cell part;intracellular		45.9016	13.988	122	5.97	6	17	1	0.197385	0.315421	0.37433	1.44947	0.00210935	0.00762525	0.662791	5.15287	0.0103686	0.0178473	1.35753	3.67691	6.39e-05	0.000431584	2.93272	9.83027	0.326361	0.519524	-0.288461	-1.06856
0.199123	0.31034	0.0356239	0.623867	0.565597	0.141433	1.1117	0.681674	0.946356	1.40871	1.40381	1.42116	1.47612	1.2302	1.3835	1.82293	-0.21927	0.190299	0.290424	-0.364014	alcohol metabolic process;amine metabolic process;biosynthetic process;carbohydrate metabolic process;cellular amino acid metabolic process;cellular ketone metabolic process;cellular metabolic process;cellular nitrogen compound metabolic process;cellular process;metabolic process;nitrogen compound metabolic process;nucleobase-containing compound metabolic process;nucleotide-sugar metabolic proces…		Alanine, aspartate and glutamate metabolism;Amino sugar and nucleotide sugar metabolism	13.3431	76.961	682	7.27	9	13	5	0.16431	0.276739	0.317878	1.58389	0.0429644	0.0720413	0.650741	2.55904	0.000519738	0.00167073	1.32065	6.73975	0.000299545	0.00121043	1.50383	7.45854	0.206286	0.405151	-0.332862	-1.41688
0.0257376	0.602172	1.46258	0.54893	0.787433	0.129613	0.625738	1.05936	0.580145	1.00719	1.61871	1.11969	1.21537	1.46519	0.458382	0.941106	-0.00723156	0.0071955	-0.00288824	0.00288247	behavior;biological regulation;cell proliferation;cellular component organization;cellular membrane organization;cellular process;endocytosis;establishment of localization;membrane invagination;membrane organization;multicellular organismal process;response to chemical stimulus;response to endogenous stimulus;response to stimulus;transport;vesicle-mediated transport	cell part;cell surface;extracellular space		7.14286	63.325	588	6.47	4	4	4	0.0683971	0.155618	0.659864	2.21788	0.0158059	0.0320443	0.650545	3.33004	0.00229924	0.00513003	1.08144	5.06503	0.00322547	0.00749899	1.02002	4.72972	0.979959	0.988294	0.00931916	0.026185
0.0786098	0.334568	0.341417	0.667211	0.849599	0.457332	0.454176	0.828632	0.937344	1.61636	1.25278	0.901495	1.25942	1.29866	0.994942	1.12035	-0.0394882	0.0384361	-0.120294	0.111031	anatomical structure formation involved in morphogenesis;biological adhesion;biological regulation;cell activation;cell adhesion;cell communication;cell differentiation;cell junction organization;cell maturation;cell motility;cell proliferation;cellular component assembly;cellular component movement;cellular component organization;cellular homeostasis;cellular ion homeostasis;cellular macromolecu…	cell body;cell cortex;cell part;cell projection;cytoskeleton;intracellular membrane-bounded organelle;intracellular non-membrane-bounded organelle;intracellular organelle;macromolecular complex;neuron projection;neuronal cell body;nucleoplasm;nucleus;organelle;protein complex;receptor complex;site of polarized growth	Calcium signaling pathway;Chemokine signaling pathway;GnRH signaling pathway;Leukocyte transendothelial migration;Natural killer cell mediated cytotoxicity	9.61348	115.71	1009	6.33	10	17	10	0.0335528	0.100248	0.35803	2.7441	0.00174108	0.00679087	0.650013	5.35213	0.000498495	0.00162638	1.17957	6.79214	9.34e-06	0.000132238	1.17092	13.7158	0.124787	0.330061	-0.291983	-1.78341
0.14274	0.543991	-0.0291463	0.921436	0.516015	0.563646	0.827819	0.687957	1.22219	2.08542	1.32135	1.10769	3.3115	4.17536	3.72072	3.30539	-0.0664274	0.0635029	-0.0014434	0.00144187	anatomical structure development;anatomical structure morphogenesis;biological regulation;coagulation;developmental process;growth;multicellular organismal process;regulation of body fluid levels	extracellular space		14.6789	50.212	436	6.81	7	20	7	0.114564	0.218895	0.395487	1.84511	0.000127454	0.00190264	0.649591	8.69923	0.000666558	0.00199008	1.43489	6.43403	2.3e-06	6.4e-05	3.62897	17.4179	0.299624	0.494999	-0.254104	-1.13513
-0.0634092	0.556797	0.822934	0.60027	0.577248	0.608809	1.05728	0.345964	1.3317	0.62293	1.15769	1.45996	1.37962	1.52306	1.86869	1.58111	-0.0350469	0.0342158	0.0370308	-0.0380063	establishment of localization;transport;vitamin transport	extracellular space		31.5789	69.29	608	6.21	22	62	22	0.0459659	0.122832	0.4796	2.50899	0.00501209	0.0135506	0.647776	4.31462	0.000831425	0.00234882	1.14352	6.17164	5.19e-06	9.83e-05	1.58857	15.1645	0.511862	0.6791	-0.168177	-0.697049
0.117695	0.286881	0.22033	0.695994	0.511974	0.682573	0.570463	0.812293	0.84559	1.39999	1.63599	1.44414	0.856787	0.738119	1.41684	1.50944	-0.0380063	0.0370308	-0.0908029	0.0854246				4.52156	105.548	951	4.79	4	9	4	0.0464788	0.123566	0.331813	2.50079	0.000155323	0.00202066	0.645914	8.39743	0.000260944	0.00109941	1.33301	7.64802	0.00125764	0.00358462	1.13189	5.70225	0.0705148	0.266275	-0.314101	-2.19574
0.0962619	0.522056	0.308011	0.577248	0.75446	0.517024	0.889863	0.407081	1.43456	1.6173	1.49774	1.35896	2.10534	2.20602	2.5097	2.20602	-0.0816138	0.0772429	0.0813397	-0.0862011	biological regulation;cellular process;coagulation;macromolecule metabolic process;metabolic process;multicellular organismal process;primary metabolic process;protein metabolic process;proteolysis;regulation of body fluid levels;response to abiotic stimulus;response to external stimulus;response to stimulus;response to stress	extracellular matrix;extracellular space		29.8217	70.367	617	6.71	19	60	19	0.0194443	0.0740309	0.378202	3.16489	0.00168004	0.00662752	0.644415	5.38978	8.76e-07	9.83e-05	1.47945	20.4996	4.77e-07	3.47e-05	2.25908	22.7136	0.137425	0.340689	-0.266213	-1.71365
0.0071955	0.702214	0.447844	0.767231	0.641546	0.367371	1.05658	0.47923	1.54942	1.63413	2.00216	1.41792	1.63599	1.70797	2.30568	1.96717	-0.0014434	0.00144187	0.137504	-0.152003	biological regulation;circulatory system process;coagulation;multicellular organismal process;regulation of body fluid levels;regulation of protein modification process;response to stimulus;response to stress	cell part;extracellular space;intracellular membrane-bounded organelle;intracellular organelle;organelle	Complement and coagulation cascades	11.1111	70.889	639	6.8	8	31	5	0.0375074	0.106833	0.484746	2.66033	0.00758029	0.0183323	0.639808	3.94508	2.08e-05	0.000269544	1.65453	11.9456	2.32e-05	0.000233024	1.90783	11.7278	0.523822	0.68924	-0.155062	-0.676684
0.149259	0.289244	0.625738	0.738984	0.604071	0.340277	0.745022	0.819668	1.23818	1.78785	1.8953	1.67627	1.83875	1.57483	1.62246	1.80281	-0.261881	0.221568	-0.0679388	0.0648829	cellular metabolic process;cellular nitrogen compound metabolic process;cellular process;DNA geometric change;DNA metabolic process;macromolecule metabolic process;metabolic process;nitrogen compound metabolic process;nucleobase-containing compound metabolic process;primary metabolic process	cell part;macromolecular complex;membrane;nucleoplasm;protein complex	Cell cycle;Cell cycle - yeast;DNA replication;Meiosis - yeast	7.30858	96.51	862	7.23	7	14	7	0.0366535	0.105487	0.461649	2.6776	0.0048934	0.0133867	0.638102	4.3366	8.31e-05	0.000562269	1.66024	9.38557	7.75e-06	0.000116498	1.72056	14.1607	0.350377	0.540143	-0.176453	-1.01249
0.231432	0.333424	0.264236	0.538041	0.679874	0.477159	0.638769	0.737254	0.833497	1.09559	1.29042	0.860764	1.09356	1.10702	0.864731	0.949348	-0.0724828	0.0690147	-0.018878	0.0186342	cellular component organization;cellular process;chromatin modification;chromatin organization;chromosome organization;organelle organization	cell part;chromatin remodeling complex;macromolecular complex;protein complex		13.6683	116.581	995	8.41	15	31	15	0.00381187	0.0339469	0.342711	4.56966	5.74e-05	0.00146062	0.634192	10.0168	9.64e-05	0.000611818	1.021	9.14124	4.92e-06	9.5e-05	1.00459	15.3002	0.0166039	0.207549	-0.291481	-3.29048
0.180148	0.235114	0.534062	0.812293	0.651683	0.436162	0.615416	0.805705	0.583038	0.97966	1.19093	1.25641	1.08134	1.0321	1.17632	1.146	-0.139236	0.126973	-0.0218043	0.0214797	biological regulation;cell cycle;cell division;cell junction organization;cellular component assembly;cellular component organization;cellular localization;cellular process;endosome organization;localization;mitotic cell cycle;organelle organization;regulation of cell cycle;regulation of mitotic cell cycle;regulation of organelle organization;response to stimulus;signal transduction	cell part;midbody		22.7166	46.622	427	8.21	10	29	10	0.0296894	0.0928493	0.443551	2.83685	0.000526737	0.00350314	0.630389	6.72303	0.000792184	0.00226885	1.00566	6.22832	2.31e-06	6.38e-05	1.11209	17.4058	0.300263	0.495267	-0.186837	-1.13348
0.100305	0.378512	0.607863	0.680775	0.589764	0.399444	0.621993	0.886745	1.42116	0.824564	1.38128	1.07656	1.43349	1.37295	2.0878	1.65947	-0.140826	0.128293	0.0579701	-0.0603973	biological regulation	extracellular space		20.3883	46.066	412	5.92	9	19	8	0.0212191	0.0770423	0.445603	3.0962	0.00170237	0.00670289	0.628226	5.37583	0.000244649	0.00106536	1.17963	7.73796	7.73e-05	0.000485025	1.64217	9.5062	0.310256	0.50453	-0.182623	-1.10809
0.492622	0.409255	0.0799753	0.380729	0.90766	0.665393	0.387363	0.54893	1.25036	1.51046	1.06626	0.867896	1.52857	1.62667	0.919912	0.978928	0.0100636	-0.0101343	-0.027675	0.0271541		cell part		4.22833	53.344	473	8.69	3	5	3	0.00950147	0.0504879	0.340793	3.75074	0.00126128	0.00553894	0.627484	5.69907	0.000140163	0.000758378	1.17389	8.55302	0.000459092	0.00166396	1.26367	6.89646	0.0895924	0.291843	-0.286691	-2.02248
0.244887	0.427606	0.282143	0.586885	0.745022	0.527071	0.415759	0.808179	0.798258	2.0827	1.21723	1.10769	1.46884	1.64155	1.40272	1.52907	-0.139236	0.126973	-0.0218043	0.0214797	biological regulation;cellular process;establishment of localization;exocytosis;membrane docking;protein transport;regulation of transport;response to abiotic stimulus;response to stimulus;secretion;transport;vesicle-mediated transport	cell part;cell projection;cytoplasm;macromolecular complex;membrane;plasma membrane;protein complex		18.6869	66.654	594	6.77	11	17	10	0.00655308	0.0426258	0.388527	4.07307	0.0010973	0.00509371	0.627155	5.85389	0.00350384	0.00717009	1.30462	4.64996	9.52e-07	4.44e-05	1.51369	20.2163	0.0948847	0.296738	-0.238627	-1.98106
0.291604	0.297485	-0.052895	0.39616	1.04614	0.641546	0.191563	0.604071	1.1375	1.91762	1.29807	0.757877	1.33743	1.68572	1.21599	1.23634	-0.0439433	0.0426443	-0.181149	0.16092	alcohol metabolic process;amine metabolic process;biosynthetic process;cellular component organization;cellular lipid metabolic process;cellular metabolic process;cellular nitrogen compound metabolic process;cellular process;lipid metabolic process;membrane organization;metabolic process;nitrogen compound metabolic process;primary metabolic process;small molecule metabolic process	cell part;endoplasmic reticulum;intracellular membrane-bounded organelle;intracellular organelle;lipid particle;membrane;organelle		6.80147	59.791	544	7.31	4	9	4	0.0981844	0.196938	0.23847	1.9564	0.0161045	0.0324121	0.626212	3.31498	0.00223984	0.00503268	1.28315	5.09159	4.33e-05	0.000336975	1.37425	10.523	0.101134	0.303696	-0.387742	-1.93505
0.206643	0.397255	0.485427	1.06557	0.635986	0.365133	0.927517	0.532068	1.40436	1.29572	1.38017	1.78743	1.27858	1.45101	2.03808	1.57676	-0.229382	0.197865	-0.0014434	0.00144187	biological adhesion;biological regulation;cell adhesion;cellular process;immune system process;response to stimulus	cell part;extracellular space;macromolecular complex;membrane;MHC protein complex;plasma membrane;protein complex		8.44595	33.996	296	6.24	4	7	4	0.0369344	0.105928	0.546604	2.67187	0.00543095	0.0143832	0.623056	4.24147	4.29e-05	0.00037646	1.4748	10.5388	0.00013269	0.000681515	1.59399	8.63703	0.739502	0.852244	-0.0764516	-0.348312
0.621055	0.395063	0.771463	0.201634	0.306845	0.0867836	1.01078	1.0861	0.790772	1.06074	1.33914	1.18523	1.82375	1.55434	2.01185	2.08372	-0.027675	0.0271541	0.0356239	-0.0365258	biological regulation;cellular component assembly;cellular component organization;immune system process;macromolecular complex assembly;protein complex assembly;response to stimulus;response to stress	cell part;extracellular matrix;extracellular organelle;intracellular membrane-bounded organelle;intracellular organelle;macromolecular complex;nucleus;organelle;protein complex;vesicle		15.3509	26.159	228	5.69	4	11	4	0.00771573	0.0458087	0.49766	3.92966	0.0477193	0.0782439	0.622984	2.48133	8.66e-05	0.000574207	1.09433	9.31622	4.35e-06	9.03e-05	1.86877	15.6241	0.670136	0.805405	-0.125325	-0.447618
-0.137648	0.532068	-0.145605	0.822934	0.459432	0.187768	1.41305	0.362891	1.2455	0.852798	0.975263	1.3846	1.31962	1.3225	2.38377	1.84559	-0.00578236	0.00575937	0.190299	-0.21927	biological regulation;immune system process;macromolecule metabolic process;metabolic process;primary metabolic process;protein metabolic process;response to stimulus;response to stress	extracellular region;extracellular space	Complement and coagulation cascades;Staphylococcus aureus infection;Systemic lupus erythematosus	19.3437	192.042	1737	7.33	37	97	8	0.326807	0.452384	0.275186	1.06749	0.0768636	0.116079	0.613034	2.13325	0.000272142	0.00112939	1.12179	7.58989	0.00065859	0.00218477	1.72512	6.44855	0.393315	0.577381	-0.337848	-0.919468
0.169925	0.320774	-0.0724828	0.365133	1.2762	0.642471	0.0908535	0.412511	1.04544	1.97929	0.816395	0.299831	1.91035	2	0.900722	1.33514	0.0370308	-0.0380063	-0.0513992	0.0496307	cellular component organization;cellular process;cytoskeleton organization;organelle organization	cell part;cytoskeleton;cytosol;intracellular non-membrane-bounded organelle;intracellular organelle;membrane;organelle		10.1796	38.993	334	8.37	3	4	3	0.10232	0.202784	0.196523	1.92663	0.0528015	0.0850645	0.606194	2.40683	0.0258853	0.0389499	1.03593	2.94185	0.00102859	0.00306435	1.53724	5.92682	0.179013	0.37826	-0.409671	-1.52127
0.0143553	0.285698	0.405992	0.707525	0.738984	0.483364	0.685267	0.492622	0.908429	1.12565	1.61212	1.36457	1.51096	1.18206	1.39616	1.68661	-0.0985055	0.0922074	0.0172092	-0.017417	anatomical structure development;biological regulation;biosynthetic process;cell differentiation;cellular metabolic process;cellular nitrogen compound metabolic process;cellular process;developmental process;DNA metabolic process;DNA repair;macromolecule metabolic process;metabolic process;nitrogen compound metabolic process;nucleobase-containing compound metabolic process;primary metabolic proce…	cell part;centrosome;cytoplasm;extracellular organelle;intracellular membrane-bounded organelle;intracellular non-membrane-bounded organelle;intracellular organelle;macromolecular complex;microtubule organizing center;nucleoplasm;nucleus;organelle;protein complex;vesicle	Base excision repair;Cell cycle;DNA replication;Mismatch repair;Nucleotide excision repair	18.7739	28.73	261	4.69	5	11	5	0.0545975	0.135191	0.355019	2.38229	0.00022611	0.00232843	0.601686	7.84908	0.000203767	0.000949081	1.25432	7.99786	1.4e-05	0.000166975	1.44557	12.8005	0.169418	0.368492	-0.246667	-1.56155
0.0648829	0.389567	0.318461	0.453122	0.604071	0.407081	0.77905	0.584	0.448901	2.43723	1.53953	0.592637	1.69955	2.12234	2.25308	1.92182	-0.0484123	0.0468402	-0.136062	0.124328				17.1642	58.806	536	5.64	11	25	10	0.0230653	0.0813264	0.309835	3.0311	0.000748006	0.00418924	0.596877	6.29611	0.0355999	0.0513519	1.2579	2.6995	5.53e-06	9.98e-05	2.00252	15.0004	0.0455888	0.240093	-0.287042	-2.51509
0.21661	0.496718	0.303342	0.553852	0.572405	0.519039	0.607863	0.671746	0.391768	2.40599	1.16285	0.980391	1.94711	2.0861	1.86908	1.8504	-0.137648	0.125651	-0.018878	0.0186342	anatomical structure development;biological regulation;cell activation;cell differentiation;cellular metabolic process;cellular nitrogen compound metabolic process;cellular process;developmental process;DNA geometric change;DNA metabolic process;establishment of localization;hormone transport;immune system process;lipid transport;macromolecule metabolic process;macromolecule modification;metaboli…	cell part;cell projection;cell surface;cilium;cytoplasm;cytoskeleton;endosome;extracellular organelle;extracellular space;intracellular membrane-bounded organelle;intracellular non-membrane-bounded organelle;intracellular organelle;lysosome;macromolecular complex;membrane;nucleus;organelle;plasma membrane;protein complex;vacuole;vesicle		54.9133	38.805	346	7.34	21	168	20	0.00628071	0.0417039	0.395691	4.1108	8e-05	0.00167592	0.595823	9.44865	0.0273276	0.040883	1.23831	2.90019	2.43e-07	3.05e-05	1.94123	25.4453	0.058182	0.254699	-0.200133	-2.33574
-0.0262051	0.145351	0.379621	0.801573	0.605968	0.39835	0.434028	0.922959	0.702214	1.34426	1.19346	1.01006	1.0321	1.02148	0.997834	1.16543	-0.104697	0.0976109	-0.0923401	0.0867836	aging;biological regulation;cellular metabolic process;cellular process;developmental process;macromolecule metabolic process;macromolecule modification;metabolic process;phosphorus metabolic process;primary metabolic process;protein metabolic process;protein modification process;protein phosphorylation;regulation of transport;response to chemical stimulus;response to oxidative stress;response to…	cell part;cell projection;cytoplasm;neuron projection;synapse	Chemokine signaling pathway;Endocytosis;Phototransduction - fly	8.56313	79.734	689	6.99	6	12	3	0.130708	0.237286	0.328246	1.74991	0.00410175	0.011772	0.593487	4.5005	0.000373669	0.00136148	1.06566	7.16298	4.05e-06	8.75e-05	1.05737	15.8188	0.264684	0.458638	-0.265241	-1.23014
0.371837	0.423309	0.130931	0.411426	0.822118	0.679874	0.228972	0.573375	0.894527	1.89685	1.58304	1.28806	2.12796	2.0827	1.35163	1.70841	-0.332789	0.27023	0.0607391	-0.0634092	cellular component organization;cellular metabolic process;cellular nitrogen compound metabolic process;cellular process;chromosome organization;chromosome segregation;DNA metabolic process;DNA packaging;macromolecule metabolic process;metabolic process;nitrogen compound metabolic process;nucleobase-containing compound metabolic process;organelle organization;primary metabolic process	cell part;condensin complex;cytoplasm;macromolecular complex;nucleoplasm;protein complex	Cell cycle - yeast	4.12131	146.714	1286	6.96	6	6	6	0.0501962	0.128115	0.350683	2.44403	0.0160186	0.0323176	0.592392	3.31928	0.00117791	0.00304948	1.43193	5.77471	0.000165928	0.000784283	1.83398	8.29868	0.143985	0.3464	-0.241709	-1.67986
-0.179515	0.159629	0.0313951	0.798258	0.39835	0.457332	0.638769	0.848798	0.554834	2.32941	1.73812	1.06281	1.66448	1.926	2.1273	2.04404	-0.121863	0.112366	0.0426443	-0.0439433		extracellular organelle;organelle;vesicle		4.57038	60.985	547	5.86	3	8	2	0.38023	0.501734	0.205141	0.946937	0.00205166	0.00748189	0.588511	5.18134	0.010822	0.0185278	1.42399	3.64099	2.48e-06	6.63e-05	1.94316	17.1971	0.152078	0.35357	-0.38337	-1.64018
0.0840642	0.587845	0.336855	0.630405	0.567545	0.421156	0.720716	0.626673	1.56169	1.03422	1.87539	1.44148	1.96717	2.16157	2.19346	1.98914	-0.117161	0.108357	0.0607391	-0.0634092	alcohol metabolic process;amine metabolic process;anatomical structure morphogenesis;biological regulation;biosynthetic process;cellular component assembly;cellular component morphogenesis;cellular component organization;cellular lipid metabolic process;cellular metabolic process;cellular nitrogen compound metabolic process;cellular process;developmental process;establishment of localization;home…	macromolecular complex	Fat digestion and absorption;Vitamin digestion and absorption	40.1535	44.429	391	5.22	17	61	17	0.0235764	0.0823588	0.412661	3.01407	0.000372259	0.00293145	0.586891	7.16795	0.000183579	0.000894194	1.48106	8.14945	1.88e-07	3.12e-05	2.0807	26.5613	0.263228	0.457262	-0.17423	-1.23433
-0.123434	0.69332	-0.018878	1.03422	0.323082	0.438293	0.706641	0.867896	0.886745	1.60265	0.824564	1.27679	3.24534	3.54942	3.94944	3.47314	0.015783	-0.0159575	-0.00723156	0.0071955	biological regulation;cellular process;response to biotic stimulus;response to chemical stimulus;response to endogenous stimulus;response to external stimulus;response to extracellular stimulus;response to stimulus;response to stress	extracellular space		22.488	46.622	418	5.47	9	50	9	0.20612	0.325122	0.396359	1.41748	0.00333766	0.0102907	0.584031	4.69667	0.000738054	0.00215396	1.14774	6.31202	3.27e-07	3.31e-05	3.55439	24.2028	0.562011	0.718751	-0.187672	-0.613589
0.0635029	0.374066	0.463622	0.711054	0.742437	0.442545	0.663572	0.464668	1.54003	1.03773	1.38294	1.10299	1.53356	1.69198	2.05172	1.62293	-0.112475	0.104337	-0.0247366	0.0243196	biological regulation;cell death;cellular homeostasis;cellular ion homeostasis;cellular process;death;establishment of localization;homeostatic process;ion transport;response to chemical stimulus;response to endogenous stimulus;response to stimulus;response to stress;transport	extracellular space	Mineral absorption	46.1318	76.346	698	7.28	35	311	34	0.02847	0.0910251	0.4052	2.86885	0.000539943	0.00356242	0.580445	6.69215	5.72e-05	0.000449075	1.26806	10.0206	7.89e-06	0.000117759	1.72719	14.1172	0.295134	0.490118	-0.175245	-1.14679
-0.0380063	0.535057	0.286881	0.858379	0.663572	0.612588	0.550901	0.49057	1.51096	0.821302	1.34936	1.2916	2.29983	2.6663	2.75489	2.34483	-0.0724828	0.0690147	0.0114957	-0.011588	biological regulation;cellular metabolic process;cellular process;cofactor metabolic process;establishment of localization;heterocycle metabolic process;macromolecule metabolic process;metabolic process;nitrogen compound metabolic process;pigment metabolic process;regulation of protein modification process;transport	extracellular organelle;organelle;vesicle		38.0435	51.318	460	7.65	20	166	20	0.0759462	0.165708	0.411468	2.14194	1.85e-05	0.00114541	0.580298	12.1955	0.000172615	0.000862034	1.2442	8.24008	6.78e-07	3.86e-05	2.51735	21.4055	0.416542	0.594651	-0.16883	-0.872378
-0.120294	-0.0588937	0.231432	0.301002	1.25942	0.443607	0.512985	0.0881417	1.83026	1.12961	1.301	1.67717	-0.664288	-1.25498	-1.27928	-0.910502	-0.00433462	0.00432164	-0.163268	0.146655	anatomical structure development;behavior;biological regulation;cell communication;cell differentiation;cellular component organization;cellular homeostasis;cellular ion homeostasis;cellular localization;cellular membrane organization;cellular process;developmental process;homeostatic process;localization;membrane organization;multicellular organismal process;neurological system process;response …	cell part;cytoplasm;endoplasmic reticulum;extracellular region;intracellular membrane-bounded organelle;intracellular organelle;membrane;organelle		9.52381	18.857	168	9.6	2	7	2	0.477701	0.589491	0.0924681	0.757022	0.0625006	0.0975837	0.580196	2.28348	0.000141126	0.000759625	1.48867	8.54257	0.000698967	0.00228403	-1.02311	-6.37695	0.117875	0.32396	-0.487728	-1.82455
0.321928	1.07724	-0.00868222	0.536053	0.618239	0.378512	0.493647	0.791606	-0.145605	1.56218	1.24306	2.31557	2.36289	2.78764	1.57095	2.3799	-0.0831412	0.0786098	-0.0664274	0.0635029				5.74713	18.329	174	8.16	1	2	1	0.0821373	0.17303	0.483499	2.08524	0.00111574	0.00516778	0.572365	5.8352	0.0524696	0.0722938	1.24566	2.41146	0.000117463	0.000623365	2.27721	8.82654	0.728761	0.843615	-0.0888654	-0.363408
-0.018878	0.24123	0.435095	0.733788	0.461529	0.340277	0.569491	0.885184	0.97673	1.55434	1.93244	1.59884	1.66129	1.61918	1.71633	1.84278	-0.147202	0.133564	0.0621217	-0.0649175	cellular metabolic process;cellular nitrogen compound metabolic process;cellular process;DNA metabolic process;macromolecule metabolic process;metabolic process;nitrogen compound metabolic process;nucleobase-containing compound metabolic process;primary metabolic process	cell part;centrosome;intracellular non-membrane-bounded organelle;intracellular organelle;macromolecular complex;membrane;microtubule organizing center;nucleoplasm;organelle;protein complex		15.4982	91.602	813	5.48	13	20	13	0.0849599	0.176911	0.351917	2.06082	0.00519062	0.0139334	0.568229	4.28263	0.000336997	0.00127954	1.5197	7.29983	6.49e-07	3.74e-05	1.714	21.5653	0.314505	0.509245	-0.216311	-1.0975
-0.052895	0.313826	0.317304	0.732052	0.510962	0.563646	0.440421	0.747602	0.803227	0.878137	1.32481	1.25761	1.12433	0.798258	1.00648	1.18713	0.0143553	-0.0144996	-0.046921	0.0454429	anatomical structure development;biosynthetic process;cell cycle;cell proliferation;cellular component assembly;cellular component organization;cellular macromolecular complex assembly;cellular metabolic process;cellular nitrogen compound metabolic process;cellular process;chromatin modification;chromatin organization;chromosome organization;developmental process;DNA metabolic process;DNA replica…	cell part;cytoplasm;intracellular membrane-bounded organelle;intracellular organelle;macromolecular complex;nucleoplasm;nucleus;organelle;protein complex		5.6701	84.149	776	4.34	5	12	5	0.088702	0.182505	0.327977	2.02969	0.000171223	0.00210854	0.566063	8.25205	0.000202184	0.000945959	1.06635	8.0091	2.32e-05	0.00023236	1.02946	11.7238	0.218633	0.414872	-0.238086	-1.37376
0.810649	0.659011	0.265437	0.770618	0.706641	0.619178	0.711054	0.157044	0.864731	1.60407	1.18015	0.403813	1.67627	1.57918	0.906891	1.51904	-0.139236	0.126973	0.253384	-0.307573	biological regulation;cell differentiation;cellular process;developmental process;establishment of localization;homeostatic process;ion transport;metabolic process;transmembrane transport;transport	cell part;endosome;extracellular organelle;intracellular membrane-bounded organelle;intracellular organelle;membrane;organelle;plasma membrane;vesicle		15.5319	52.731	470	9.13	6	11	6	0.0111391	0.0558976	0.643041	3.61685	0.0215505	0.0409499	0.565092	3.08407	0.0109117	0.0186582	1.0298	3.63409	0.000550606	0.00189157	1.43696	6.66785	0.682746	0.813493	0.0779493	0.429221
0.146655	0.194087	0.0271541	0.207893	0.89375	0.564622	0.392867	0.355016	0.920674	1.53903	1.18206	1.32826	1.10635	1.06695	0.930548	0.871055	0.0200577	-0.0203405	-0.302226	0.249749	anatomical structure morphogenesis;cell morphogenesis;cell motility;cellular component morphogenesis;cellular component movement;cellular component organization;cellular membrane organization;cellular process;cytoskeleton organization;developmental process;endocytosis;establishment of localization;locomotion;membrane invagination;membrane organization;organelle organization;transport;vesicle-medi…	cell part;cytoskeleton;extracellular organelle;intracellular non-membrane-bounded organelle;intracellular organelle;membrane;organelle;plasma membrane;vesicle		26.7932	51.556	474	7.52	13	53	12	0.239822	0.363765	0.157137	1.30463	0.0148482	0.0304899	0.564754	3.38052	0.000340299	0.00128502	1.2557	7.28682	0.000205903	0.000923781	1.00692	7.98284	0.0198916	0.211126	-0.407617	-3.14695
0.250962	0.653519	-0.298673	0.54893	0.552869	0.336855	0.965692	0.38405	1.27739	0.967906	1.26724	1.50487	2.37629	2.80756	2.95699	2.49313	-0.052895	0.051024	0.113701	-0.123434	biological regulation;cellular ketone metabolic process;cellular lipid metabolic process;cellular metabolic process;cellular process;coagulation;immune system process;lipid metabolic process;locomotion;macromolecule metabolic process;metabolic process;multicellular organismal process;organic acid metabolic process;primary metabolic process;protein metabolic process;regulation of body fluid levels…	extracellular space	Chagas disease (American trypanosomiasis);Complement and coagulation cascades;ko05152;Leishmaniasis;Phagosome;Staphylococcus aureus infection;Systemic lupus erythematosus	34.6963	186.342	1663	6.54	57	256	57	0.233264	0.356292	0.291585	1.32542	0.010193	0.0228901	0.562767	3.6913	4.91e-05	0.000408491	1.25725	10.2929	1.68e-06	5.75e-05	2.66139	18.3715	0.331979	0.524642	-0.271182	-1.05515
-0.187707	1.11503	0.750178	1.26963	0.329985	0.0398403	0.393965	1.47457	1.2228	0.967169	1.75745	1.4049	3.73422	3.71359	4.25837	3.65134	-0.0484123	0.0468402	0.0854246	-0.0908029	anatomical structure morphogenesis;biological regulation;cell communication;cellular process;developmental process;establishment of localization;immune system process;response to biotic stimulus;response to chemical stimulus;response to drug;response to endogenous stimulus;response to external stimulus;response to extracellular stimulus;response to stimulus;response to stress;transport	extracellular space		20	23.56	205	5.91	6	16	6	0.0661535	0.152014	0.738521	2.24212	0.127208	0.17841	0.561327	1.76952	0.000229013	0.00102525	1.33982	7.831	2.04e-07	3.02e-05	3.84112	26.2033	0.709572	0.829733	0.177195	0.390618
0.296311	0.69332	-0.224317	0.409255	1.00791	0.90766	-0.0785637	0.337997	1.56316	2.41413	1.06281	0.673556	2.31034	2.39451	1.47093	1.52206	-0.0454314	0.0440444	0.27739	-0.343732				10.7283	111.013	1016	4.44	10	17	10	0.227079	0.349806	0.310574	1.34551	0.0968101	0.141366	0.560684	1.96656	0.0108252	0.018518	1.44535	3.64075	0.000439096	0.00161547	1.94139	6.95342	0.462442	0.63674	-0.250109	-0.784765
-0.129734	0.151859	0.699552	1.01293	0.351628	0.190299	0.882056	0.790772	0.74932	1.13619	1.20602	1.43509	1.71633	1.87381	2.10367	1.99023	-0.207561	0.181421	-0.018878	0.0186342	amine metabolic process;anatomical structure morphogenesis;carbohydrate metabolic process;cell proliferation;cellular metabolic process;cellular nitrogen compound metabolic process;cellular process;developmental process;DNA metabolic process;macromolecule metabolic process;metabolic process;nitrogen compound metabolic process;nucleobase-containing compound metabolic process;polysaccharide metabol…			0.320616	343.142	3119	9.74	1	2	1	0.155055	0.265571	0.440247	1.62609	0.0234418	0.043664	0.560285	3.01852	0.000434565	0.00149045	1.13825	6.96674	2.88e-06	7.08e-05	1.92761	16.7565	0.710385	0.830451	-0.120038	-0.389458
-0.0938791	0.624803	0.484396	0.540027	0.517024	0.52306	0.519039	0.675364	1.34142	1.43616	1.02077	1.11636	2.21661	2.29954	2.42787	1.93697	-0.0232697	0.0229004	0.0786098	-0.0831412	response to biotic stimulus;response to chemical stimulus;response to endogenous stimulus;response to stimulus;response to stress	cell part;endoplasmic reticulum;extracellular organelle;extracellular space;Golgi apparatus;intracellular membrane-bounded organelle;intracellular organelle;organelle;vesicle	Complement and coagulation cascades	17.0316	46.107	411	6.07	8	65	8	0.058232	0.140583	0.390062	2.33511	3.76e-05	0.00140606	0.559847	10.7838	2.02e-05	0.00026738	1.2299	12.0145	9.31e-07	4.49e-05	2.22147	20.2927	0.351324	0.541201	-0.169785	-1.01035
-0.0335695	0.526069	-0.432455	0.656268	0.518031	0.516015	0.852798	0.333424	1.37518	1.20602	1.26843	1.23573	3.02148	3.51677	3.59944	2.76617	-0.106249	0.0989585	0.0867836	-0.0923401	biological regulation;immune system process;macromolecule metabolic process;metabolic process;primary metabolic process;protein metabolic process;response to stimulus;response to stress	extracellular region		30.4659	62.225	558	7.21	18	48	18	0.507779	0.616706	0.18229	0.704072	0.00374324	0.0110565	0.558279	4.5869	1.33e-06	0.000108323	1.27455	19.1019	4.4e-06	9.08e-05	3.22918	15.5971	0.220662	0.416439	-0.375989	-1.36688
-0.0649175	0.866315	-0.125006	0.789103	0.298658	0.625738	0.795767	0.506907	0.658097	3.27187	2.85679	1.58496	3.19204	3.8746	2.9555	2.9749	-0.027675	0.0271541	0.0676387	-0.0709666	biological regulation;cell differentiation;cellular process;developmental process	extracellular organelle;extracellular space;organelle;vesicle		15.3614	36.297	332	7.23	5	9	5	0.220793	0.342667	0.367336	1.36644	0.00216681	0.00776534	0.55773	5.12537	0.0128668	0.0214447	2.09389	3.49741	5.63e-06	9.91e-05	3.25022	14.9523	0.531457	0.694879	-0.190394	-0.663843
0.128293	0.541019	0.325386	0.739848	0.60502	0.250962	0.765535	0.574344	1.05242	1.34767	1.2461	1.58448	1.46467	1.54399	1.92448	1.86513	-0.110916	0.102994	0.177599	-0.202572	amine metabolic process;carbohydrate metabolic process;macromolecule metabolic process;metabolic process;nitrogen compound metabolic process;polysaccharide metabolic process;primary metabolic process	extracellular organelle;extracellular region;organelle;vesicle		11.7249	99.036	887	6.25	11	39	11	0.0324457	0.0985001	0.44186	2.76946	0.00724953	0.0177391	0.557189	3.98406	8.97e-05	0.000582535	1.31589	9.25885	2.27e-05	0.000229231	1.70779	11.771	0.524499	0.689474	-0.115328	-0.675541
-0.115597	0.485427	0.204141	0.507921	1.07382	0.627607	-0.131313	0.633199	1.11769	1.66448	0.707525	0.770618	1.53655	1.56267	0.764686	0.929791	-0.129734	0.119024	0.0922074	-0.0985055		cell part;membrane		4.60317	73.52	630	6.06	3	4	3	0.13571	0.241716	0.274725	1.72274	0.0752156	0.11413	0.55508	2.14895	0.003386	0.00698057	1.06933	4.68282	0.00139988	0.00390162	1.20268	5.58515	0.370644	0.558523	-0.280355	-0.967531
0.09356	0.537048	-0.0203405	0.550901	0.551885	0.381837	0.857583	0.412511	1.19156	1.86552	1.48852	1.52105	2.41387	2.35304	2.46127	2.58857	-0.103147	0.0962619	0.00144187	-0.0014434	amine metabolic process;carbohydrate metabolic process;macromolecule metabolic process;metabolic process;nitrogen compound metabolic process;polysaccharide metabolic process;primary metabolic process	extracellular organelle;organelle;vesicle		13.3172	92.311	826	6.7	13	51	13	0.10639	0.207969	0.292014	1.8985	0.0031223	0.00983121	0.552676	4.76127	4.24e-05	0.000373771	1.51838	10.5598	2.18e-08	1.81e-05	2.45591	38.0994	0.206119	0.4054	-0.260662	-1.41748
-0.172994	0.348232	0.323082	0.545968	0.449957	0.299831	1.09559	0.352758	1.53456	1.11437	1.03422	1.0552	1.36681	1.3846	1.88245	1.29396	-0.0203405	0.0200577	-0.0306192	0.0299829	anatomical structure development;anatomical structure morphogenesis;biological regulation;cellular component assembly;cellular component organization;cellular process;developmental process;macromolecular complex assembly;protein complex assembly;regulation of protein modification process;regulation of transport;response to chemical stimulus;response to endogenous stimulus;response to stimulus;res…	extracellular matrix;extracellular space;macromolecular complex;protein complex		28.9773	37.958	352	6.51	7	43	7	0.140135	0.247156	0.261302	1.69951	0.0250329	0.0460694	0.549763	2.96767	5.89e-05	0.000459225	1.18481	9.97152	3.5e-05	0.000302728	1.48218	10.9188	0.274357	0.468552	-0.288461	-1.20281
-0.171368	0.0772429	0.0129263	0.986229	0.404903	0.604071	0.587845	0.585924	0.656268	0.886745	1.75531	1.27798	1.04264	0.695994	1.64708	1.91533	-0.134477	0.123004	0.0214797	-0.0218043				3.37233	164.014	1453	6.84	5	7	5	0.418948	0.537943	0.229207	0.867615	0.000249338	0.00243471	0.548635	7.71139	0.00349984	0.00716544	1.14703	4.65106	0.00335475	0.00773887	1.32821	4.69175	0.270156	0.46405	-0.319428	-1.21457
0.334568	0.603122	0.0827026	0.567545	1.03351	0.687957	0.393965	0.0758749	1.34256	1.87381	1.19661	0.39835	1.8524	1.65398	0.855192	1.13554	-0.0543922	0.0524158	-0.0203405	0.0200577	biosynthetic process;catabolic process;cell communication;cellular metabolic compound salvage;cellular metabolic process;cellular nitrogen compound metabolic process;cellular process;heterocycle metabolic process;metabolic process;nitrogen compound metabolic process;nucleobase-containing compound catabolic process;nucleobase-containing compound metabolic process;nucleobase-containing small molecu…	cell part;cytoplasm	Drug metabolism - other enzymes;Pyrimidine metabolism	17.6282	34.092	312	6.73	6	13	6	0.0177085	0.0706637	0.397549	3.23903	0.0373182	0.064235	0.548392	2.66412	0.00768691	0.0139061	1.2034	3.93292	0.0010041	0.00299784	1.37484	5.95417	0.54859	0.708794	-0.150842	-0.635447
0.115033	0.24123	0.345964	0.351628	0.660837	0.484396	0.446786	0.57628	1.11636	1.42921	1.97269	0.77989	2.20163	1.5955	1.36289	2.07142	0.0840642	-0.0892673	-0.145605	0.132248	biological regulation;cellular process;establishment of localization;lipid transport;multicellular organismal process;protein transport;response to chemical stimulus;response to stimulus;transport	cell part;cytosol;intracellular organelle;membrane;organelle;plasma membrane;vesicle	Phagosome	9.23379	55.582	509	6.98	5	8	5	0.0215782	0.0780729	0.268104	3.08307	0.000562558	0.0035862	0.546715	6.64125	0.00228735	0.00510898	1.32918	5.07028	0.000127679	0.000663994	1.8125	8.6965	0.00905425	0.207597	-0.278611	-3.7918
-0.106249	0.833497	-0.432455	1.04474	0.244887	0.317304	0.792439	0.631337	0.649845	4.06273	2.5368	1.71194	2.6722	3.24853	3.49275	3.36723	-0.639355	0.441483	0.0607391	-0.0634092	biological regulation;carbohydrate transport;cellular process;establishment of localization;hydrogen transport;ion transport;response to chemical stimulus;response to stimulus;transmembrane transport;transport;vitamin transport	cell part;cytoplasm;membrane;plasma membrane		3.65112	53.546	493	4.98	2	4	2	0.396778	0.516833	0.38502	0.912315	0.0789623	0.118729	0.546627	2.11375	0.0228494	0.0348878	2.29046	3.03841	2.92e-05	0.000275865	3.24531	11.2655	0.685825	0.814589	-0.161607	-0.424756
0.113701	0.656268	-0.0800879	0.896078	0.361768	0.690641	0.564622	0.532068	0.748461	1.85758	1.0165	0.681674	3.19944	3.19488	3.8529	3.34241	-0.21927	0.190299	0.0186342	-0.018878	biological adhesion;biological regulation;cell adhesion;cell differentiation;cellular component organization;cellular process;developmental process;extracellular matrix organization;extracellular structure organization;immune system process;regulation of protein modification process;regulation of transport;response to stimulus	extracellular matrix;extracellular organelle;organelle;proteinaceous extracellular matrix;vesicle		15.7143	55.925	490	5.76	9	38	9	0.147723	0.256186	0.403793	1.66127	0.00234765	0.00815293	0.544578	5.04395	0.00869635	0.0153705	1.08336	3.82632	1.27e-06	5.39e-05	3.40471	19.2473	0.57563	0.729647	-0.140785	-0.591734
-0.330973	0.336855	0.250962	0.709291	0.452068	0.483364	0.922198	0.301002	1.83915	1.62199	1.58159	1.05172	2.4844	1.75958	2.79473	2.05762	-0.137648	0.125651	-0.0380063	0.0370308	biological regulation;cell death;cellular process;death;immune system process;macromolecule metabolic process;metabolic process;primary metabolic process;protein metabolic process;response to stimulus;response to stress	cell part;extracellular space;macromolecular complex;protein complex	Complement and coagulation cascades;Prion diseases;Systemic lupus erythematosus	16.2741	105.045	934	6.87	16	36	16	0.313139	0.439177	0.244776	1.10089	0.00952063	0.0216259	0.542901	3.74903	0.000130501	0.000731862	1.52686	8.66269	6.98e-05	0.000452365	2.27733	9.67851	0.283764	0.47735	-0.298125	-1.17701
[truncated: 934 more rows]
[truncated: 24 more columns]

## Sheet: Header Row Annotation
Colume Name	Annotation
G1_1A	Group 1 (2 months), Sample 1A; log2-transformed ratios
[truncated: 73 more rows]
